# Supplementary material for: State-level prevalence estimates of latent tuberculosis infection in the United States by medical risk factors, demographic characteristics and nativity
Source: PLoS One. 2021 Apr 1;16(4):e0249012. doi: 10.1371/journal.pone.0249012 (PMC8016318; doi:10.1371/journal.pone.0249012)
Supplement: S1 Table — (XLSX) [file pone.0249012.s002.xlsx]

## Sheet: S1 Table
Grouping	Area		US-born					Non-US-born					Total					% Non-US-born out of the total
			Pop. size (N)	Persons with LTBI (95%CI)	Column %	LTBI % (95%CI)		Pop. size (N)	Persons with LTBI (95%CI)	Column %	LTBI % (95%CI)		Pop. size (N)	Persons with LTBI (95%CI)	Column %	LTBI % (95%CI)
Total estimated number of persons with LTBI	US		270127472	2,716,529 (2,625,156 to 2,828,853)	1	1.0 (1.0 to 1.0)		42167973	5,845,369 (5,681,850 to 6,015,484)	1	13.9 (13.5 to 14.3)		312295448	8,561,899 (8,307,006 to 8,844,338)	1	2.7 (2.7 to 2.8)		0.68
With solid organ transplant (SOT)	US		NA	681 (658 to 709)	0			NA	1,236 (1,201 to 1,271)	0			NA	1,917 (1,859 to 1,981)	0			0.64
With HIV coinfection but not SOT	US		NA	12,744 (12,316 to 13,271)	0			NA	17,657 (17,164 to 18,171)	0			NA	30,402 (29,479 to 31,442)	0			0.58
With end-stage renal disease (ESRD) but not SOT or HIV coinfection	US		NA	7,955 (7,687 to 8,284)	0			NA	14,788 (14,374 to 15,218)	0			NA	22,743 (22,062 to 23,503)	0			0.65
With immunosuppressive therapy (e.g., TNF-alpha blocker users) but not SOT or HIV coinfection or ESRD	US		NA	45,308 (43,783 to 47,182)	0.02			NA	61,466 (59,746 to 63,255)	0.01			NA	106,774 (103,529 to 110,437)	0.01			0.58
With diabetes but not SOT or HIV coinfection or ESRD or immunosuppressive (TNF-alpha blocker users)	US		NA	217,372 (210,060 to 226,361)	0.08			NA	626,100 (608,584 to 644,321)	0.11			NA	843,471 (818,644 to 870,682)	0.1			0.74
None of the below medical risk factors reported	US		NA	2,432,469 (2,350,652 to 2,533,046)	0.9			NA	5,124,123 (4,980,781 to 5,273,247)	0.88			NA	7,556,592 (7,331,433 to 7,806,292)	0.88			0.68
1–14 years	US		55495781	39,689 (37,208 to 43,297)	0.01	0.1 (0.1 to 0.1)		1611890	99,548 (90,765 to 108,281)	0.02	6.2 (5.6 to 6.7)		57107672	139,237 (127,973 to 151,578)	0.02	0.2 (0.2 to 0.3)		0.71
15–24 years	US		39112317	166,000 (154,746 to 179,020)	0.06	0.4 (0.4 to 0.5)		3943054	379,179 (365,136 to 394,347)	0.06	9.6 (9.3 to 10.0)		43055372	545,179 (519,882 to 573,366)	0.06	1.3 (1.2 to 1.3)		0.7
25–44 years	US		66037572	450,500 (432,480 to 470,087)	0.17	0.7 (0.7 to 0.7)		16887403	2,522,750 (2,461,220 to 2,587,436)	0.43	14.9 (14.6 to 15.3)		82924976	2,973,250 (2,893,700 to 3,057,523)	0.35	3.6 (3.5 to 3.7)		0.85
45–64 years	US		69263607	1,200,562 (1,164,182 to 1,239,290)	0.44	1.7 (1.7 to 1.8)		13949859	2,278,595 (2,218,632 to 2,341,889)	0.39	16.3 (15.9 to 16.8)		83213466	3,479,157 (3,382,813 to 3,581,179)	0.41	4.2 (4.1 to 4.3)		0.65
65+ years	US		40218195	859,778 (836,541 to 897,159)	0.32	2.1 (2.1 to 2.2)		5775767	565,297 (546,098 to 583,532)	0.1	9.8 (9.5 to 10.1)		45993962	1,425,075 (1,382,639 to 1,480,692)	0.17	3.1 (3.0 to 3.2)		0.4
Non-Hispanic white	US		185609880	1,263,101 (1,220,621 to 1,315,319)	0.46	0.7 (0.7 to 0.7)		7794914	1,165,940 (1,133,327 to 1,199,869)	0.2	15.0 (14.5 to 15.4)		193404794	2,429,041 (2,353,947 to 2,515,189)	0.28	1.3 (1.2 to 1.3)		0.48
Non-Hispanic black	US		34403400	1,075,748 (1,039,563 to 1,120,229)	0.4	3.1 (3.0 to 3.3)		3665468	408,514 (397,086 to 420,403)	0.07	11.1 (10.8 to 11.5)		38068868	1,484,262 (1,436,650 to 1,540,632)	0.17	3.9 (3.8 to 4.0)		0.28
Hispanic	US		35046799	232,730 (224,899 to 242,358)	0.09	0.7 (0.6 to 0.7)		19566449	2,144,785 (2,084,784 to 2,207,207)	0.37	11.0 (10.7 to 11.3)		54613248	2,377,515 (2,309,683 to 2,449,565)	0.28	4.4 (4.2 to 4.5)		0.9
Asian or other race/ethnicity	US		15067394	144,950 (140,073 to 150,947)	0.05	1.0 (0.9 to 1.0)		11141144	2,126,130 (2,066,653 to 2,188,006)	0.36	19.1 (18.5 to 19.6)		26208537	2,271,080 (2,206,726 to 2,338,952)	0.27	8.7 (8.4 to 8.9)		0.94
Total estimated number of persons with LTBI	AK		626772	22,085 (21,367 to 22,929)	1	3.5 (3.4 to 3.7)		59139	10,516 (10,221 to 10,821)	1	17.8 (17.3 to 18.3)		685910	32,601 (31,588 to 33,750)	1	4.8 (4.6 to 4.9)		0.32
With solid organ transplant (SOT)	AK		NA	0	0			NA	0	0			NA	0	0
With HIV coinfection but not SOT	AK		NA	0	0			NA	15 (15 to 15)	0			NA	15 (15 to 15)	0			1
With end-stage renal disease (ESRD) but not SOT or HIV coinfection	AK		NA	25 (24 to 26)	0			NA	13 (13 to 14)	0			NA	38 (37 to 40)	0			0.35
With immunosuppressive therapy (e.g., TNF-alpha blocker users) but not SOT or HIV coinfection or ESRD	AK		NA	0	0			NA	0	0			NA	0	0
With diabetes but not SOT or HIV coinfection or ESRD or immunosuppressive (TNF-alpha blocker users)	AK		NA	77 (74 to 80)	0			NA	999 (971 to 1,028)	0.09			NA	1,076 (1,045 to 1,108)	0.03			0.93
None of the below medical risk factors reported	AK		NA	21,983 (21,269 to 22,823)	1			NA	9,489 (9,222 to 9,764)	0.9			NA	31,472 (30,491 to 32,587)	0.97			0.3
1–14 years	AK		143407	0	0	0.0 (0.0 to 0.0)		2609	0	0	0.0 (0.0 to 0.0)		146015	0	0	0.0 (0.0 to 0.0)
15–24 years	AK		92275	655 (610 to 706)	0.03	0.7 (0.7 to 0.8)		4531	769 (741 to 800)	0.07	17.0 (16.3 to 17.7)		96806	1,424 (1,351 to 1,506)	0.04	1.5 (1.4 to 1.6)		0.54
25–44 years	AK		174546	4,167 (4,000 to 4,348)	0.19	2.4 (2.3 to 2.5)		20958	2,250 (2,195 to 2,308)	0.21	10.7 (10.5 to 11.0)		195504	6,417 (6,195 to 6,656)	0.2	3.3 (3.2 to 3.4)		0.35
45–64 years	AK		156040	12,375 (12,000 to 12,774)	0.56	7.9 (7.7 to 8.2)		24812	5,622 (5,474 to 5,778)	0.53	22.7 (22.1 to 23.3)		180852	17,997 (17,474 to 18,552)	0.55	10.0 (9.7 to 10.3)		0.31
65+ years	AK		60504	4,889 (4,757 to 5,101)	0.22	8.1 (7.9 to 8.4)		6229	1,875 (1,811 to 1,935)	0.18	30.1 (29.1 to 31.1)		66733	6,764 (6,568 to 7,037)	0.21	10.1 (9.8 to 10.5)		0.28
Non-Hispanic white	AK		378009	3,244 (3,137 to 3,372)	0.15	0.9 (0.8 to 0.9)		13855	1,174 (1,142 to 1,208)	0.11	8.5 (8.2 to 8.7)		391864	4,418 (4,279 to 4,580)	0.14	1.1 (1.1 to 1.2)		0.27
Non-Hispanic black	AK		13365	477 (461 to 495)	0.02	3.6 (3.5 to 3.7)		3376	156 (152 to 160)	0.01	4.6 (4.5 to 4.8)		16741	633 (613 to 656)	0.02	3.8 (3.7 to 3.9)		0.25
Hispanic	AK		47111	269 (259 to 281)	0.01	0.6 (0.6 to 0.6)		11064	157 (153 to 161)	0.01	1.4 (1.4 to 1.5)		58175	426 (412 to 443)	0.01	0.7 (0.7 to 0.8)		0.37
Asian or other race/ethnicity	AK		188286	18,095 (17,510 to 18,780)	0.82	9.6 (9.3 to 10.0)		30845	9,029 (8,775 to 9,291)	0.86	29.3 (28.4 to 30.1)		219130	27,124 (26,284 to 28,072)	0.83	12.4 (12.0 to 12.8)		0.33
Total estimated number of persons with LTBI	AL		4546577	83,952 (81,326 to 87,243)	1	1.8 (1.8 to 1.9)		162794	25,393 (24,723 to 26,097)	1	15.6 (15.2 to 16.0)		4709370	109,345 (106,049 to 113,340)	1	2.3 (2.3 to 2.4)		0.23
With solid organ transplant (SOT)	AL		NA	32 (31 to 33)	0			NA	16 (16 to 17)	0			NA	48 (47 to 50)	0			0.34
With HIV coinfection but not SOT	AL		NA	263 (255 to 274)	0			NA	15 (14 to 15)	0			NA	278 (269 to 289)	0			0.05
With end-stage renal disease (ESRD) but not SOT or HIV coinfection	AL		NA	181 (176 to 189)	0			NA	23 (22 to 23)	0			NA	204 (198 to 212)	0			0.11
With immunosuppressive therapy (e.g., TNF-alpha blocker users) but not SOT or HIV coinfection or ESRD	AL		NA	1,808 (1,751 to 1,879)	0.02			NA	106 (103 to 109)	0			NA	1,914 (1,854 to 1,988)	0.02			0.06
With diabetes but not SOT or HIV coinfection or ESRD or immunosuppressive (TNF-alpha blocker users)	AL		NA	4,385 (4,248 to 4,557)	0.05			NA	1,813 (1,766 to 1,863)	0.07			NA	6,199 (6,014 to 6,421)	0.06			0.29
None of the below medical risk factors reported	AL		NA	77,282 (74,865 to 80,312)	0.92			NA	23,420 (22,802 to 24,070)	0.92			NA	100,702 (97,667 to 104,382)	0.92			0.23
1–14 years	AL		840936	733 (687 to 800)	0.01	0.1 (0.1 to 0.1)		8981	0	0	0.0 (0.0 to 0.0)		849917	733 (687 to 800)	0.01	0.1 (0.1 to 0.1)		0
15–24 years	AL		643643	1,455 (1,356 to 1,569)	0.02	0.2 (0.2 to 0.2)		26877	2,359 (2,272 to 2,453)	0.09	8.8 (8.5 to 9.1)		670520	3,814 (3,628 to 4,022)	0.03	0.6 (0.5 to 0.6)		0.62
25–44 years	AL		1128007	10,917 (10,480 to 11,391)	0.13	1.0 (0.9 to 1.0)		84075	15,550 (15,171 to 15,949)	0.61	18.5 (18.0 to 19.0)		1212082	26,467 (25,651 to 27,340)	0.24	2.2 (2.1 to 2.3)		0.59
45–64 years	AL		1226594	39,625 (38,424 to 40,903)	0.47	3.2 (3.1 to 3.3)		34266	6,703 (6,526 to 6,889)	0.26	19.6 (19.0 to 20.1)		1260860	46,328 (44,951 to 47,792)	0.42	3.7 (3.6 to 3.8)		0.14
65+ years	AL		707397	31,222 (30,378 to 32,580)	0.37	4.4 (4.3 to 4.6)		8595	781 (755 to 806)	0.03	9.1 (8.8 to 9.4)		715991	32,003 (31,133 to 33,386)	0.29	4.5 (4.3 to 4.7)		0.02
Non-Hispanic white	AL		3116194	37,425 (36,252 to 38,894)	0.45	1.2 (1.2 to 1.2)		22524	2,917 (2,841 to 2,998)	0.11	13.0 (12.6 to 13.3)		3138718	40,342 (39,093 to 41,892)	0.37	1.3 (1.2 to 1.3)		0.07
Non-Hispanic black	AL		1234801	44,787 (43,388 to 46,541)	0.53	3.6 (3.5 to 3.8)		10830	1,462 (1,423 to 1,503)	0.06	13.5 (13.1 to 13.9)		1245631	46,249 (44,812 to 48,044)	0.42	3.7 (3.6 to 3.9)		0.03
Hispanic	AL		108592	1,083 (1,049 to 1,126)	0.01	1.0 (1.0 to 1.0)		78091	15,089 (14,691 to 15,508)	0.59	19.3 (18.8 to 19.9)		186683	16,172 (15,740 to 16,634)	0.15	8.7 (8.4 to 8.9)		0.93
Asian or other race/ethnicity	AL		86991	656 (636 to 682)	0.01	0.8 (0.7 to 0.8)		51348	5,924 (5,769 to 6,088)	0.23	11.5 (11.2 to 11.9)		138339	6,581 (6,404 to 6,771)	0.06	4.8 (4.6 to 4.9)		0.9
Total estimated number of persons with LTBI	AR		2690013	56,812 (54,993 to 59,147)	1	2.1 (2.0 to 2.2)		168377	29,062 (28,130 to 30,032)	1	17.3 (16.7 to 17.8)		2858387	85,874 (83,123 to 89,179)	1	3.0 (2.9 to 3.1)		0.34
With solid organ transplant (SOT)	AR		NA	0	0			NA	0	0			NA	0	0
With HIV coinfection but not SOT	AR		NA	89 (86 to 93)	0			NA	71 (69 to 73)	0			NA	160 (155 to 166)	0			0.44
With end-stage renal disease (ESRD) but not SOT or HIV coinfection	AR		NA	50 (49 to 52)	0			NA	0	0			NA	50 (49 to 52)	0			0
With immunosuppressive therapy (e.g., TNF-alpha blocker users) but not SOT or HIV coinfection or ESRD	AR		NA	568 (549 to 591)	0.01			NA	255 (246 to 265)	0.01			NA	823 (796 to 856)	0.01			0.31
With diabetes but not SOT or HIV coinfection or ESRD or immunosuppressive (TNF-alpha blocker users)	AR		NA	3,761 (3,640 to 3,915)	0.07			NA	2,671 (2,578 to 2,766)	0.09			NA	6,432 (6,219 to 6,681)	0.07			0.42
None of the below medical risk factors reported	AR		NA	52,345 (50,669 to 54,496)	0.92			NA	26,065 (25,236 to 26,928)	0.9			NA	78,410 (75,905 to 81,424)	0.91			0.33
1–14 years	AR		539322	889 (833 to 970)	0.02	0.2 (0.2 to 0.2)		7998	2,516 (2,294 to 2,737)	0.09	31.5 (28.7 to 34.2)		547319	3,405 (3,127 to 3,707)	0.04	0.6 (0.6 to 0.7)		0.74
15–24 years	AR		349551	2,145 (2,000 to 2,314)	0.04	0.6 (0.6 to 0.7)		20601	3,077 (2,963 to 3,200)	0.11	14.9 (14.4 to 15.5)		370152	5,222 (4,963 to 5,514)	0.06	1.4 (1.3 to 1.5)		0.59
25–44 years	AR		645645	7,000 (6,720 to 7,304)	0.12	1.1 (1.0 to 1.1)		91424	13,100 (12,780 to 13,436)	0.45	14.3 (14.0 to 14.7)		737069	20,100 (19,500 to 20,740)	0.23	2.7 (2.6 to 2.8)		0.65
45–64 years	AR		706852	22,500 (21,818 to 23,226)	0.4	3.2 (3.1 to 3.3)		34850	9,838 (9,579 to 10,111)	0.34	28.2 (27.5 to 29.0)		741701	32,338 (31,397 to 33,337)	0.38	4.4 (4.2 to 4.5)		0.3
65+ years	AR		448643	24,278 (23,622 to 25,333)	0.43	5.4 (5.3 to 5.6)		13504	531 (513 to 548)	0.02	3.9 (3.8 to 4.1)		462146	24,809 (24,135 to 25,882)	0.29	5.4 (5.2 to 5.6)		0.02
Non-Hispanic white	AR		2051539	35,642 (34,502 to 37,106)	0.63	1.7 (1.7 to 1.8)		17205	1,832 (1,780 to 1,886)	0.06	10.6 (10.3 to 11.0)		2068744	37,474 (36,282 to 38,993)	0.44	1.8 (1.8 to 1.9)		0.05
Non-Hispanic black	AR		449181	18,356 (17,768 to 19,110)	0.32	4.1 (4.0 to 4.3)		4406	847 (819 to 877)	0.03	19.2 (18.6 to 19.9)		453587	19,203 (18,587 to 19,987)	0.22	4.2 (4.1 to 4.4)		0.04
Hispanic	AR		97346	776 (752 to 808)	0.01	0.8 (0.8 to 0.8)		95692	11,864 (11,490 to 12,253)	0.41	12.4 (12.0 to 12.8)		193038	12,640 (12,242 to 13,062)	0.15	6.5 (6.3 to 6.8)		0.94
Asian or other race/ethnicity	AR		91946	2,038 (1,972 to 2,122)	0.04	2.2 (2.1 to 2.3)		51073	14,519 (14,041 to 15,015)	0.5	28.4 (27.5 to 29.4)		143019	16,557 (16,013 to 17,138)	0.19	11.6 (11.2 to 12.0)		0.88
Total estimated number of persons with LTBI	AZ		5475321	55,854 (53,969 to 58,233)	1	1.0 (1.0 to 1.1)		1075289	130,712 (126,946 to 134,635)	1	12.2 (11.8 to 12.5)		6550609	186,566 (180,916 to 192,868)	1	2.8 (2.8 to 2.9)		0.7
With solid organ transplant (SOT)	AZ		NA	43 (42 to 45)	0			NA	8 (8 to 8)	0			NA	51 (49 to 53)	0			0.15
With HIV coinfection but not SOT	AZ		NA	222 (215 to 232)	0			NA	406 (394 to 418)	0			NA	628 (609 to 650)	0			0.65
With end-stage renal disease (ESRD) but not SOT or HIV coinfection	AZ		NA	152 (147 to 159)	0			NA	272 (264 to 280)	0			NA	424 (411 to 439)	0			0.64
With immunosuppressive therapy (e.g., TNF-alpha blocker users) but not SOT or HIV coinfection or ESRD	AZ		NA	561 (542 to 585)	0.01			NA	663 (644 to 683)	0.01			NA	1,224 (1,186 to 1,268)	0.01			0.54
With diabetes but not SOT or HIV coinfection or ESRD or immunosuppressive (TNF-alpha blocker users)	AZ		NA	6,860 (6,631 to 7,150)	0.12			NA	10,783 (10,472 to 11,106)	0.08			NA	17,643 (17,104 to 18,256)	0.09			0.61
None of the below medical risk factors reported	AZ		NA	48,016 (46,393 to 50,063)	0.86			NA	118,581 (115,164 to 122,140)	0.91			NA	166,597 (161,557 to 172,202)	0.89			0.71
1–14 years	AZ		1189053	1,067 (1,000 to 1,164)	0.02	0.1 (0.1 to 0.1)		34838	3,548 (3,235 to 3,860)	0.03	10.2 (9.3 to 11.1)		1223891	4,615 (4,235 to 5,023)	0.02	0.4 (0.3 to 0.4)		0.77
15–24 years	AZ		808881	4,218 (3,932 to 4,549)	0.08	0.5 (0.5 to 0.6)		107001	13,359 (12,864 to 13,893)	0.1	12.5 (12.0 to 13.0)		915881	17,577 (16,796 to 18,442)	0.09	1.9 (1.8 to 2.0)		0.76
25–44 years	AZ		1317780	7,167 (6,880 to 7,478)	0.13	0.5 (0.5 to 0.6)		415697	61,850 (60,341 to 63,436)	0.47	14.9 (14.5 to 15.3)		1733477	69,017 (67,221 to 70,914)	0.37	4.0 (3.9 to 4.1)		0.9
45–64 years	AZ		1325265	22,125 (21,455 to 22,839)	0.4	1.7 (1.6 to 1.7)		386398	41,189 (40,105 to 42,333)	0.32	10.7 (10.4 to 11.0)		1711663	63,314 (61,560 to 65,172)	0.34	3.7 (3.6 to 3.8)		0.65
65+ years	AZ		834342	21,278 (20,703 to 22,203)	0.38	2.6 (2.5 to 2.7)		131355	10,766 (10,400 to 11,113)	0.08	8.2 (7.9 to 8.5)		965697	32,043 (31,103 to 33,316)	0.17	3.3 (3.2 to 3.4)		0.34
Non-Hispanic white	AZ		3092525	26,356 (25,466 to 27,479)	0.47	0.9 (0.8 to 0.9)		120757	21,636 (21,014 to 22,284)	0.17	17.9 (17.4 to 18.5)		3213282	47,991 (46,480 to 49,763)	0.26	1.5 (1.4 to 1.5)		0.45
Non-Hispanic black	AZ		222380	4,497 (4,347 to 4,687)	0.08	2.0 (2.0 to 2.1)		42261	6,470 (6,284 to 6,665)	0.05	15.3 (14.9 to 15.8)		264641	10,968 (10,631 to 11,352)	0.06	4.1 (4.0 to 4.3)		0.59
Hispanic	AZ		1780087	10,644 (10,284 to 11,098)	0.19	0.6 (0.6 to 0.6)		745995	80,946 (78,613 to 83,375)	0.62	10.9 (10.5 to 11.2)		2526082	91,590 (88,897 to 94,473)	0.49	3.6 (3.5 to 3.7)		0.88
Asian or other race/ethnicity	AZ		380329	14,357 (13,872 to 14,969)	0.26	3.8 (3.6 to 3.9)		166274	21,660 (21,036 to 22,311)	0.17	13.0 (12.7 to 13.4)		546603	36,018 (34,908 to 37,280)	0.19	6.6 (6.4 to 6.8)		0.6
Total estimated number of persons with LTBI	CA		28207608	321,222 (309,143 to 335,790)	1	1.1 (1.1 to 1.2)		10079716	1,401,353 (1,362,491 to 1,441,551)	1	13.9 (13.5 to 14.3)		38287327	1,722,575 (1,671,633 to 1,777,341)	1	4.5 (4.4 to 4.6)		0.81
With solid organ transplant (SOT)	CA		NA	84 (80 to 87)	0			NA	399 (388 to 410)	0			NA	482 (468 to 498)	0			0.83
With HIV coinfection but not SOT	CA		NA	1,325 (1,275 to 1,385)	0			NA	2,818 (2,740 to 2,899)	0			NA	4,143 (4,015 to 4,284)	0			0.68
With end-stage renal disease (ESRD) but not SOT or HIV coinfection	CA		NA	826 (794 to 863)	0			NA	6,571 (6,388 to 6,759)	0			NA	7,396 (7,183 to 7,622)	0			0.89
With immunosuppressive therapy (e.g., TNF-alpha blocker users) but not SOT or HIV coinfection or ESRD	CA		NA	3,546 (3,412 to 3,707)	0.01			NA	20,718 (20,144 to 21,313)	0.01			NA	24,264 (23,556 to 25,020)	0.01			0.85
With diabetes but not SOT or HIV coinfection or ESRD or immunosuppressive (TNF-alpha blocker users)	CA		NA	23,716 (22,826 to 24,788)	0.07			NA	221,488 (215,345 to 227,841)	0.16			NA	245,204 (238,172 to 252,629)	0.14			0.9
None of the below medical risk factors reported	CA		NA	291,726 (280,754 to 304,959)	0.91			NA	1,149,360 (1,117,485 to 1,182,330)	0.82			NA	1,441,085 (1,398,240 to 1,487,288)	0.84			0.8
1–14 years	CA		6926887	7,933 (7,438 to 8,655)	0.02	0.1 (0.1 to 0.1)		263185	9,032 (8,235 to 9,825)	0.01	3.4 (3.1 to 3.7)		7190073	16,966 (15,673 to 18,479)	0.01	0.2 (0.2 to 0.3)		0.53
15–24 years	CA		4923418	43,782 (40,814 to 47,216)	0.14	0.9 (0.8 to 1.0)		729022	59,692 (57,481 to 62,080)	0.04	8.2 (7.9 to 8.5)		5652440	103,474 (98,295 to 109,296)	0.06	1.8 (1.7 to 1.9)		0.58
25–44 years	CA		6801320	73,250 (70,320 to 76,435)	0.23	1.1 (1.0 to 1.1)		3846448	455,400 (444,293 to 467,077)	0.32	11.8 (11.6 to 12.1)		10647768	528,650 (514,613 to 543,512)	0.31	5.0 (4.8 to 5.1)		0.86
45–64 years	CA		6157412	116,312 (112,788 to 120,065)	0.36	1.9 (1.8 to 1.9)		3751535	659,838 (642,474 to 678,167)	0.47	17.6 (17.1 to 18.1)		9908948	776,150 (755,262 to 798,231)	0.45	7.8 (7.6 to 8.1)		0.85
65+ years	CA		3398571	79,944 (77,784 to 83,420)	0.25	2.4 (2.3 to 2.5)		1489526	217,391 (210,008 to 224,403)	0.16	14.6 (14.1 to 15.1)		4888098	297,335 (287,791 to 307,824)	0.17	6.1 (5.9 to 6.3)		0.73
Non-Hispanic white	CA		13591918	134,547 (129,494 to 140,644)	0.42	1.0 (1.0 to 1.0)		1451018	188,298 (183,076 to 193,700)	0.13	13.0 (12.6 to 13.3)		15042936	322,845 (312,569 to 334,344)	0.19	2.1 (2.1 to 2.2)		0.58
Non-Hispanic black	CA		1927259	72,835 (70,104 to 76,125)	0.23	3.8 (3.6 to 3.9)		130033	19,465 (18,925 to 20,023)	0.01	15.0 (14.6 to 15.4)		2057292	92,299 (89,028 to 96,148)	0.05	4.5 (4.3 to 4.7)		0.21
Hispanic	CA		9401816	78,322 (75,368 to 81,885)	0.24	0.8 (0.8 to 0.9)		5169194	536,113 (521,245 to 551,492)	0.38	10.4 (10.1 to 10.7)		14571010	614,435 (596,614 to 633,377)	0.36	4.2 (4.1 to 4.3)		0.87
Asian or other race/ethnicity	CA		3286615	35,519 (34,177 to 37,137)	0.11	1.1 (1.0 to 1.1)		3329473	657,477 (639,245 to 676,337)	0.47	19.7 (19.2 to 20.3)		6616087	692,996 (673,422 to 713,473)	0.4	10.5 (10.2 to 10.8)		0.95
Total estimated number of persons with LTBI	CO		4682256	16,660 (16,123 to 17,342)	1	0.4 (0.3 to 0.4)		610271	53,272 (51,803 to 54,797)	1	8.7 (8.5 to 9.0)		5292527	69,932 (67,926 to 72,139)	1	1.3 (1.3 to 1.4)		0.76
With solid organ transplant (SOT)	CO		NA	0	0			NA	24 (23 to 25)	0			NA	24 (23 to 25)	0			1
With HIV coinfection but not SOT	CO		NA	16 (16 to 17)	0			NA	167 (162 to 172)	0			NA	183 (178 to 189)	0			0.91
With end-stage renal disease (ESRD) but not SOT or HIV coinfection	CO		NA	96 (93 to 100)	0.01			NA	196 (191 to 202)	0			NA	292 (284 to 302)	0			0.67
With immunosuppressive therapy (e.g., TNF-alpha blocker users) but not SOT or HIV coinfection or ESRD	CO		NA	388 (376 to 403)	0.02			NA	166 (161 to 171)	0			NA	553 (537 to 574)	0.01			0.3
With diabetes but not SOT or HIV coinfection or ESRD or immunosuppressive (TNF-alpha blocker users)	CO		NA	1,080 (1,045 to 1,124)	0.06			NA	6,735 (6,548 to 6,930)	0.13			NA	7,816 (7,593 to 8,054)	0.11			0.86
None of the below medical risk factors reported	CO		NA	15,080 (14,593 to 15,697)	0.91			NA	45,983 (44,717 to 47,298)	0.86			NA	61,063 (59,310 to 62,995)	0.87			0.75
1–14 years	CO		930134	178 (167 to 194)	0.01	0.0 (0.0 to 0.0)		39988	516 (471 to 561)	0.01	1.3 (1.2 to 1.4)		970122	694 (637 to 755)	0.01	0.1 (0.1 to 0.1)		0.74
15–24 years	CO		626734	691 (644 to 745)	0.04	0.1 (0.1 to 0.1)		84746	3,026 (2,914 to 3,147)	0.06	3.6 (3.4 to 3.7)		711480	3,717 (3,558 to 3,892)	0.05	0.5 (0.5 to 0.5)		0.81
25–44 years	CO		1264097	2,375 (2,280 to 2,478)	0.14	0.2 (0.2 to 0.2)		254856	23,450 (22,878 to 24,051)	0.44	9.2 (9.0 to 9.4)		1518953	25,825 (25,158 to 26,530)	0.37	1.7 (1.7 to 1.7)		0.91
45–64 years	CO		1169836	6,750 (6,545 to 6,968)	0.41	0.6 (0.6 to 0.6)		185554	20,108 (19,579 to 20,667)	0.38	10.8 (10.6 to 11.1)		1355390	26,858 (26,124 to 27,634)	0.38	2.0 (1.9 to 2.0)		0.75
65+ years	CO		691455	6,667 (6,486 to 6,957)	0.4	1.0 (0.9 to 1.0)		45127	6,172 (5,962 to 6,371)	0.12	13.7 (13.2 to 14.1)		736582	12,839 (12,449 to 13,327)	0.18	1.7 (1.7 to 1.8)		0.48
Non-Hispanic white	CO		3592189	10,326 (9,994 to 10,749)	0.62	0.3 (0.3 to 0.3)		124203	11,019 (10,714 to 11,335)	0.21	8.9 (8.6 to 9.1)		3716393	21,345 (20,708 to 22,084)	0.31	0.6 (0.6 to 0.6)		0.52
Non-Hispanic black	CO		141346	3,709 (3,588 to 3,861)	0.22	2.6 (2.5 to 2.7)		62866	6,452 (6,275 to 6,637)	0.12	10.3 (10.0 to 10.6)		204212	10,162 (9,863 to 10,497)	0.15	5.0 (4.8 to 5.1)		0.63
Hispanic	CO		743153	2,344 (2,269 to 2,439)	0.14	0.3 (0.3 to 0.3)		348782	20,074 (19,520 to 20,649)	0.38	5.8 (5.6 to 5.9)		1091936	22,418 (21,789 to 23,088)	0.32	2.1 (2.0 to 2.1)		0.9
Asian or other race/ethnicity	CO		205567	281 (272 to 293)	0.02	0.1 (0.1 to 0.1)		74419	15,727 (15,294 to 16,176)	0.3	21.1 (20.6 to 21.7)		279987	16,008 (15,566 to 16,469)	0.23	5.7 (5.6 to 5.9)		0.98
Total estimated number of persons with LTBI	CT		3050568	13,085 (12,651 to 13,642)	1	0.4 (0.4 to 0.4)		486018	48,870 (47,569 to 50,230)	1	10.1 (9.8 to 10.3)		3536587	61,955 (60,220 to 63,872)	1	1.8 (1.7 to 1.8)		0.79
With solid organ transplant (SOT)	CT		NA	0	0			NA	0	0			NA	0	0
With HIV coinfection but not SOT	CT		NA	77 (75 to 80)	0.01			NA	155 (151 to 160)	0			NA	233 (226 to 240)	0			0.67
With end-stage renal disease (ESRD) but not SOT or HIV coinfection	CT		NA	83 (80 to 86)	0.01			NA	80 (78 to 82)	0			NA	163 (158 to 168)	0			0.49
With immunosuppressive therapy (e.g., TNF-alpha blocker users) but not SOT or HIV coinfection or ESRD	CT		NA	70 (68 to 73)	0.01			NA	104 (101 to 107)	0			NA	174 (169 to 180)	0			0.6
With diabetes but not SOT or HIV coinfection or ESRD or immunosuppressive (TNF-alpha blocker users)	CT		NA	279 (270 to 290)	0.02			NA	3,943 (3,838 to 4,053)	0.08			NA	4,222 (4,108 to 4,343)	0.07			0.93
None of the below medical risk factors reported	CT		NA	12,577 (12,159 to 13,113)	0.96			NA	44,587 (43,401 to 45,828)	0.91			NA	57,164 (55,560 to 58,941)	0.92			0.78
1–14 years	CT		562707	67 (63 to 73)	0.01	0.0 (0.0 to 0.0)		22519	0	0	0.0 (0.0 to 0.0)		585226	67 (63 to 73)	0	0.0 (0.0 to 0.0)		0
15–24 years	CT		436104	873 (814 to 941)	0.07	0.2 (0.2 to 0.2)		37651	3,410 (3,284 to 3,547)	0.07	9.1 (8.7 to 9.4)		473755	4,283 (4,098 to 4,488)	0.07	0.9 (0.9 to 0.9)		0.8
25–44 years	CT		680633	2,250 (2,160 to 2,348)	0.17	0.3 (0.3 to 0.3)		206956	25,950 (25,317 to 26,615)	0.53	12.5 (12.2 to 12.9)		887590	28,200 (27,477 to 28,963)	0.46	3.2 (3.1 to 3.3)		0.92
45–64 years	CT		949685	4,062 (3,939 to 4,194)	0.31	0.4 (0.4 to 0.4)		145170	15,838 (15,421 to 16,278)	0.32	10.9 (10.6 to 11.2)		1094855	19,900 (19,360 to 20,471)	0.32	1.8 (1.8 to 1.9)		0.8
65+ years	CT		421439	5,833 (5,676 to 6,087)	0.45	1.4 (1.3 to 1.4)		73722	3,672 (3,547 to 3,790)	0.08	5.0 (4.8 to 5.1)		495161	9,505 (9,223 to 9,877)	0.15	1.9 (1.9 to 2.0)		0.39
Non-Hispanic white	CT		2360900	6,425 (6,216 to 6,695)	0.49	0.3 (0.3 to 0.3)		152129	19,763 (19,234 to 20,316)	0.4	13.0 (12.6 to 13.4)		2513029	26,188 (25,450 to 27,010)	0.42	1.0 (1.0 to 1.1)		0.75
Non-Hispanic black	CT		232682	4,640 (4,483 to 4,841)	0.35	2.0 (1.9 to 2.1)		77604	3,079 (2,997 to 3,165)	0.06	4.0 (3.9 to 4.1)		310286	7,719 (7,481 to 8,006)	0.12	2.5 (2.4 to 2.6)		0.4
Hispanic	CT		352518	1,688 (1,632 to 1,761)	0.13	0.5 (0.5 to 0.5)		115650	13,078 (12,731 to 13,440)	0.27	11.3 (11.0 to 11.6)		468168	14,766 (14,363 to 15,201)	0.24	3.2 (3.1 to 3.2)		0.89
Asian or other race/ethnicity	CT		104468	331 (320 to 346)	0.03	0.3 (0.3 to 0.3)		140635	12,950 (12,607 to 13,309)	0.26	9.2 (9.0 to 9.5)		245103	13,281 (12,926 to 13,655)	0.21	5.4 (5.3 to 5.6)		0.98
Total estimated number of persons with LTBI	DC		544359	10,190 (9,871 to 10,616)	1	1.9 (1.8 to 2.0)		104063	18,998 (18,505 to 19,517)	1	18.3 (17.8 to 18.8)		648422	29,188 (28,376 to 30,133)	1	4.5 (4.4 to 4.6)		0.65
With solid organ transplant (SOT)	DC		NA	0	0			NA	0	0			NA	0	0
With HIV coinfection but not SOT	DC		NA	196 (190 to 204)	0.02			NA	186 (181 to 191)	0.01			NA	382 (371 to 395)	0.01			0.49
With end-stage renal disease (ESRD) but not SOT or HIV coinfection	DC		NA	73 (71 to 76)	0.01			NA	28 (27 to 29)	0			NA	101 (98 to 105)	0			0.28
With immunosuppressive therapy (e.g., TNF-alpha blocker users) but not SOT or HIV coinfection or ESRD	DC		NA	576 (559 to 601)	0.06			NA	252 (246 to 259)	0.01			NA	829 (805 to 861)	0.03			0.3
With diabetes but not SOT or HIV coinfection or ESRD or immunosuppressive (TNF-alpha blocker users)	DC		NA	1,107 (1,072 to 1,152)	0.11			NA	386 (376 to 397)	0.02			NA	1,493 (1,448 to 1,549)	0.05			0.26
None of the below medical risk factors reported	DC		NA	8,238 (7,980 to 8,583)	0.81			NA	18,146 (17,674 to 18,641)	0.96			NA	26,384 (25,655 to 27,224)	0.9			0.69
1–14 years	DC		87824	44 (42 to 48)	0	0.1 (0.0 to 0.1)		4229	0	0	0.0 (0.0 to 0.0)		92053	44 (42 to 48)	0	0.0 (0.0 to 0.1)		0
15–24 years	DC		69926	291 (271 to 314)	0.03	0.4 (0.4 to 0.4)		11241	1,051 (1,012 to 1,093)	0.06	9.4 (9.0 to 9.7)		81167	1,342 (1,284 to 1,407)	0.05	1.7 (1.6 to 1.7)		0.78
25–44 years	DC		201682	1,625 (1,560 to 1,696)	0.16	0.8 (0.8 to 0.8)		55128	11,500 (11,220 to 11,795)	0.61	20.9 (20.4 to 21.4)		256810	13,125 (12,780 to 13,491)	0.45	5.1 (5.0 to 5.3)		0.88
45–64 years	DC		118066	2,562 (2,485 to 2,645)	0.25	2.2 (2.1 to 2.2)		24525	5,838 (5,684 to 6,000)	0.31	23.8 (23.2 to 24.5)		142590	8,400 (8,169 to 8,645)	0.29	5.9 (5.7 to 6.1)		0.69
65+ years	DC		66861	5,667 (5,514 to 5,913)	0.56	8.5 (8.2 to 8.8)		8940	609 (589 to 629)	0.03	6.8 (6.6 to 7.0)		75802	6,276 (6,102 to 6,542)	0.22	8.3 (8.1 to 8.6)		0.1
Non-Hispanic white	DC		212458	1,380 (1,335 to 1,439)	0.14	0.6 (0.6 to 0.7)		25574	4,029 (3,923 to 4,140)	0.21	15.8 (15.3 to 16.2)		238032	5,409 (5,259 to 5,578)	0.19	2.3 (2.2 to 2.3)		0.74
Non-Hispanic black	DC		280824	8,809 (8,536 to 9,177)	0.86	3.1 (3.0 to 3.3)		23494	8,280 (8,065 to 8,505)	0.44	35.2 (34.3 to 36.2)		304318	17,089 (16,601 to 17,682)	0.59	5.6 (5.5 to 5.8)		0.48
Hispanic	DC		28052	0	0	0.0 (0.0 to 0.0)		40546	4,701 (4,579 to 4,830)	0.25	11.6 (11.3 to 11.9)		68597	4,701 (4,579 to 4,830)	0.16	6.9 (6.7 to 7.0)		1
Asian or other race/ethnicity	DC		23024	0	0	0.0 (0.0 to 0.0)		14450	1,989 (1,937 to 2,043)	0.1	13.8 (13.4 to 14.1)		37475	1,989 (1,937 to 2,043)	0.07	5.3 (5.2 to 5.5)		1
Total estimated number of persons with LTBI	DE		828668	7,855 (7,597 to 8,185)	1	0.9 (0.9 to 1.0)		91155	11,579 (11,257 to 11,916)	1	12.7 (12.3 to 13.1)		919822	19,434 (18,854 to 20,101)	1	2.1 (2.0 to 2.2)		0.6
With solid organ transplant (SOT)	DE		NA	0	0			NA	0	0			NA	0	0
With HIV coinfection but not SOT	DE		NA	75 (73 to 78)	0.01			NA	34 (33 to 35)	0			NA	109 (105 to 113)	0.01			0.31
With end-stage renal disease (ESRD) but not SOT or HIV coinfection	DE		NA	79 (77 to 82)	0.01			NA	0	0			NA	79 (77 to 82)	0			0
With immunosuppressive therapy (e.g., TNF-alpha blocker users) but not SOT or HIV coinfection or ESRD	DE		NA	486 (470 to 507)	0.06			NA	127 (123 to 130)	0.01			NA	613 (594 to 637)	0.03			0.21
With diabetes but not SOT or HIV coinfection or ESRD or immunosuppressive (TNF-alpha blocker users)	DE		NA	420 (407 to 437)	0.05			NA	975 (947 to 1,003)	0.08			NA	1,395 (1,354 to 1,440)	0.07			0.7
None of the below medical risk factors reported	DE		NA	6,794 (6,570 to 7,080)	0.86			NA	10,445 (10,154 to 10,748)	0.9			NA	17,239 (16,724 to 17,829)	0.89			0.61
1–14 years	DE		159459	111 (104 to 121)	0.01	0.1 (0.1 to 0.1)		3883	258 (235 to 281)	0.02	6.6 (6.1 to 7.2)		163342	369 (339 to 402)	0.02	0.2 (0.2 to 0.2)		0.7
15–24 years	DE		109381	327 (305 to 353)	0.04	0.3 (0.3 to 0.3)		6141	1,026 (988 to 1,067)	0.09	16.7 (16.1 to 17.4)		115522	1,353 (1,293 to 1,420)	0.07	1.2 (1.1 to 1.2)		0.76
25–44 years	DE		188551	1,583 (1,520 to 1,652)	0.2	0.8 (0.8 to 0.9)		45557	7,500 (7,317 to 7,692)	0.65	16.5 (16.1 to 16.9)		234108	9,083 (8,837 to 9,344)	0.47	3.9 (3.8 to 4.0)		0.83
45–64 years	DE		231876	2,500 (2,424 to 2,581)	0.32	1.1 (1.0 to 1.1)		21612	2,108 (2,053 to 2,167)	0.18	9.8 (9.5 to 10.0)		253487	4,608 (4,477 to 4,747)	0.24	1.8 (1.8 to 1.9)		0.46
65+ years	DE		139401	3,333 (3,243 to 3,478)	0.42	2.4 (2.3 to 2.5)		13962	688 (664 to 710)	0.06	4.9 (4.8 to 5.1)		153363	4,021 (3,907 to 4,188)	0.21	2.6 (2.5 to 2.7)		0.17
Non-Hispanic white	DE		565844	3,948 (3,819 to 4,113)	0.5	0.7 (0.7 to 0.7)		15994	2,151 (2,088 to 2,217)	0.19	13.4 (13.1 to 13.9)		581838	6,099 (5,907 to 6,329)	0.31	1.0 (1.0 to 1.1)		0.35
Non-Hispanic black	DE		175139	3,474 (3,360 to 3,620)	0.44	2.0 (1.9 to 2.1)		9759	1,075 (1,044 to 1,108)	0.09	11.0 (10.7 to 11.3)		184898	4,549 (4,405 to 4,727)	0.23	2.5 (2.4 to 2.6)		0.24
Hispanic	DE		57637	246 (237 to 257)	0.03	0.4 (0.4 to 0.4)		37772	4,055 (3,944 to 4,170)	0.35	10.7 (10.4 to 11.0)		95410	4,300 (4,181 to 4,427)	0.22	4.5 (4.4 to 4.6)		0.94
Asian or other race/ethnicity	DE		30048	188 (181 to 196)	0.02	0.6 (0.6 to 0.7)		27629	4,298 (4,181 to 4,422)	0.37	15.6 (15.1 to 16.0)		57676	4,486 (4,362 to 4,617)	0.23	7.8 (7.6 to 8.0)		0.96
Total estimated number of persons with LTBI	FL		15584403	231,286 (223,679 to 240,440)	1	1.5 (1.4 to 1.5)		3893292	355,927 (346,105 to 366,176)	1	9.1 (8.9 to 9.4)		19477695	587,214 (569,784 to 606,616)	1	3.0 (2.9 to 3.1)		0.61
With solid organ transplant (SOT)	FL		NA	67 (65 to 70)	0			NA	61 (59 to 63)	0			NA	128 (125 to 133)	0			0.47
With HIV coinfection but not SOT	FL		NA	1,896 (1,833 to 1,971)	0.01			NA	2,803 (2,725 to 2,884)	0.01			NA	4,699 (4,559 to 4,854)	0.01			0.6
With end-stage renal disease (ESRD) but not SOT or HIV coinfection	FL		NA	728 (704 to 757)	0			NA	502 (488 to 516)	0			NA	1,230 (1,193 to 1,273)	0			0.41
With immunosuppressive therapy (e.g., TNF-alpha blocker users) but not SOT or HIV coinfection or ESRD	FL		NA	7,370 (7,128 to 7,663)	0.03			NA	7,367 (7,164 to 7,579)	0.02			NA	14,737 (14,292 to 15,241)	0.03			0.5
With diabetes but not SOT or HIV coinfection or ESRD or immunosuppressive (TNF-alpha blocker users)	FL		NA	15,170 (14,670 to 15,769)	0.07			NA	29,601 (28,786 to 30,451)	0.08			NA	44,771 (43,456 to 46,221)	0.08			0.66
None of the below medical risk factors reported	FL		NA	206,055 (199,278 to 214,210)	0.89			NA	315,594 (306,882 to 324,683)	0.89			NA	521,648 (506,160 to 538,893)	0.89			0.6
1–14 years	FL		2932123	2,022 (1,896 to 2,206)	0.01	0.1 (0.1 to 0.1)		156483	5,290 (4,824 to 5,754)	0.01	3.4 (3.1 to 3.7)		3088605	7,313 (6,719 to 7,960)	0.01	0.2 (0.2 to 0.3)		0.72
15–24 years	FL		2183292	9,855 (9,186 to 10,627)	0.04	0.5 (0.4 to 0.5)		306219	20,974 (20,198 to 21,813)	0.06	6.8 (6.6 to 7.1)		2489511	30,829 (29,384 to 32,441)	0.05	1.2 (1.2 to 1.3)		0.68
25–44 years	FL		3542345	37,833 (36,320 to 39,478)	0.16	1.1 (1.0 to 1.1)		1264528	153,600 (149,854 to 157,538)	0.43	12.1 (11.9 to 12.5)		4806873	191,433 (186,174 to 197,017)	0.33	4.0 (3.9 to 4.1)		0.8
45–64 years	FL		4201122	119,688 (116,061 to 123,548)	0.52	2.8 (2.8 to 2.9)		1366652	150,000 (146,053 to 154,167)	0.42	11.0 (10.7 to 11.3)		5567775	269,688 (262,113 to 277,715)	0.46	4.8 (4.7 to 5.0)		0.56
65+ years	FL		2725521	61,889 (60,216 to 64,580)	0.27	2.3 (2.2 to 2.4)		799410	26,062 (25,177 to 26,903)	0.07	3.3 (3.1 to 3.4)		3524931	87,951 (85,394 to 91,483)	0.15	2.5 (2.4 to 2.6)		0.3
Non-Hispanic white	FL		10224403	121,895 (117,889 to 126,719)	0.53	1.2 (1.2 to 1.2)		597453	83,247 (80,955 to 85,638)	0.23	13.9 (13.6 to 14.3)		10821856	205,142 (198,844 to 212,357)	0.35	1.9 (1.8 to 2.0)		0.41
Non-Hispanic black	FL		2480265	96,750 (93,565 to 100,579)	0.42	3.9 (3.8 to 4.1)		554301	47,082 (45,783 to 48,437)	0.13	8.5 (8.3 to 8.7)		3034566	143,832 (139,348 to 149,016)	0.24	4.7 (4.6 to 4.9)		0.33
Hispanic	FL		2425686	9,081 (8,782 to 9,441)	0.04	0.4 (0.4 to 0.4)		2431480	164,333 (159,789 to 169,074)	0.46	6.8 (6.6 to 7.0)		4857166	173,414 (168,571 to 178,515)	0.3	3.6 (3.5 to 3.7)		0.95
Asian or other race/ethnicity	FL		454047	3,560 (3,444 to 3,701)	0.02	0.8 (0.8 to 0.8)		310059	61,266 (59,577 to 63,028)	0.17	19.8 (19.2 to 20.3)		764107	64,826 (63,021 to 66,728)	0.11	8.5 (8.2 to 8.7)		0.95
Total estimated number of persons with LTBI	GA		8851422	135,629 (131,087 to 141,076)	1	1.5 (1.5 to 1.6)		997300	158,030 (153,601 to 162,649)	1	15.8 (15.4 to 16.3)		9848721	293,659 (284,689 to 303,725)	1	3.0 (2.9 to 3.1)		0.54
With solid organ transplant (SOT)	GA		NA	23 (22 to 24)	0			NA	26 (25 to 26)	0			NA	48 (47 to 50)	0			0.53
With HIV coinfection but not SOT	GA		NA	1,097 (1,060 to 1,140)	0.01			NA	835 (811 to 859)	0.01			NA	1,931 (1,871 to 1,999)	0.01			0.43
With end-stage renal disease (ESRD) but not SOT or HIV coinfection	GA		NA	482 (466 to 502)	0			NA	254 (247 to 261)	0			NA	736 (713 to 763)	0			0.34
With immunosuppressive therapy (e.g., TNF-alpha blocker users) but not SOT or HIV coinfection or ESRD	GA		NA	1,596 (1,543 to 1,660)	0.01			NA	968 (941 to 996)	0.01			NA	2,564 (2,484 to 2,656)	0.01			0.38
With diabetes but not SOT or HIV coinfection or ESRD or immunosuppressive (TNF-alpha blocker users)	GA		NA	12,265 (11,854 to 12,755)	0.09			NA	12,720 (12,364 to 13,091)	0.08			NA	24,985 (24,218 to 25,846)	0.09			0.51
None of the below medical risk factors reported	GA		NA	120,166 (116,143 to 124,995)	0.89			NA	143,228 (139,213 to 147,415)	0.91			NA	263,394 (255,356 to 272,411)	0.9			0.54
1–14 years	GA		1913415	1,667 (1,562 to 1,818)	0.01	0.1 (0.1 to 0.1)		50182	4,452 (4,059 to 4,842)	0.03	8.9 (8.1 to 9.6)		1963597	6,118 (5,621 to 6,660)	0.02	0.3 (0.3 to 0.3)		0.73
15–24 years	GA		1137936	5,927 (5,525 to 6,392)	0.04	0.5 (0.5 to 0.6)		111355	7,923 (7,630 to 8,240)	0.05	7.1 (6.9 to 7.4)		1249290	13,850 (13,155 to 14,632)	0.05	1.1 (1.1 to 1.2)		0.57
25–44 years	GA		2314570	27,750 (26,640 to 28,957)	0.2	1.2 (1.2 to 1.3)		509410	81,100 (79,122 to 83,179)	0.51	15.9 (15.5 to 16.3)		2823980	108,850 (105,762 to 112,136)	0.37	3.9 (3.7 to 4.0)		0.75
45–64 years	GA		2274144	65,562 (63,576 to 67,677)	0.48	2.9 (2.8 to 3.0)		268188	55,946 (54,474 to 57,500)	0.35	20.9 (20.3 to 21.4)		2542332	121,508 (118,049 to 125,177)	0.41	4.8 (4.6 to 4.9)		0.46
65+ years	GA		1211357	34,722 (33,784 to 36,232)	0.26	2.9 (2.8 to 3.0)		58165	8,609 (8,317 to 8,887)	0.05	14.8 (14.3 to 15.3)		1269522	43,332 (42,101 to 45,119)	0.15	3.4 (3.3 to 3.6)		0.2
Non-Hispanic white	GA		5176339	39,084 (37,778 to 40,652)	0.29	0.8 (0.7 to 0.8)		95660	22,838 (22,199 to 23,504)	0.14	23.9 (23.2 to 24.6)		5271999	61,921 (59,978 to 64,156)	0.21	1.2 (1.1 to 1.2)		0.37
Non-Hispanic black	GA		2860624	93,095 (89,976 to 96,836)	0.69	3.3 (3.1 to 3.4)		172890	21,415 (20,815 to 22,040)	0.14	12.4 (12.0 to 12.7)		3033513	114,510 (110,791 to 118,876)	0.39	3.8 (3.7 to 3.9)		0.19
Hispanic	GA		496949	1,660 (1,604 to 1,727)	0.01	0.3 (0.3 to 0.3)		441094	55,030 (53,484 to 56,642)	0.35	12.5 (12.1 to 12.8)		938043	56,690 (55,087 to 58,369)	0.19	6.0 (5.9 to 6.2)		0.97
Asian or other race/ethnicity	GA		317511	1,790 (1,730 to 1,862)	0.01	0.6 (0.5 to 0.6)		287656	58,747 (57,103 to 60,462)	0.37	20.4 (19.9 to 21.0)		605167	60,537 (58,833 to 62,324)	0.21	10.0 (9.7 to 10.3)		0.97
Total estimated number of persons with LTBI	HI		1121346	16,721 (16,117 to 17,500)	1	1.5 (1.4 to 1.6)		229738	86,267 (83,793 to 88,832)	1	37.6 (36.5 to 38.7)		1351085	102,989 (99,910 to 106,332)	1	7.6 (7.4 to 7.9)		0.84
With solid organ transplant (SOT)	HI		NA	0	0			NA	0	0			NA	0	0
With HIV coinfection but not SOT	HI		NA	0	0			NA	13 (13 to 13)	0			NA	13 (13 to 13)	0			1
With end-stage renal disease (ESRD) but not SOT or HIV coinfection	HI		NA	57 (55 to 59)	0			NA	324 (315 to 333)	0			NA	381 (370 to 393)	0			0.85
With immunosuppressive therapy (e.g., TNF-alpha blocker users) but not SOT or HIV coinfection or ESRD	HI		NA	136 (131 to 142)	0.01			NA	890 (865 to 916)	0.01			NA	1,026 (995 to 1,058)	0.01			0.87
With diabetes but not SOT or HIV coinfection or ESRD or immunosuppressive (TNF-alpha blocker users)	HI		NA	2,846 (2,743 to 2,978)	0.17			NA	19,309 (18,756 to 19,881)	0.22			NA	22,155 (21,500 to 22,860)	0.22			0.87
None of the below medical risk factors reported	HI		NA	13,683 (13,188 to 14,321)	0.82			NA	65,732 (63,845 to 67,687)	0.76			NA	79,414 (77,033 to 82,008)	0.77			0.83
1–14 years	HI		238207	556 (521 to 606)	0.03	0.2 (0.2 to 0.3)		13072	1,742 (1,588 to 1,895)	0.02	13.3 (12.1 to 14.5)		251279	2,297 (2,109 to 2,501)	0.02	0.9 (0.8 to 1.0)		0.76
15–24 years	HI		172166	2,291 (2,136 to 2,471)	0.14	1.3 (1.2 to 1.4)		22279	5,718 (5,506 to 5,947)	0.07	25.7 (24.7 to 26.7)		194445	8,009 (7,642 to 8,417)	0.08	4.1 (3.9 to 4.3)		0.71
25–44 years	HI		270104	1,833 (1,760 to 1,913)	0.11	0.7 (0.7 to 0.7)		67121	26,300 (25,659 to 26,974)	0.3	39.2 (38.2 to 40.2)		337225	28,133 (27,419 to 28,887)	0.27	8.3 (8.1 to 8.6)		0.93
45–64 years	HI		264924	4,875 (4,727 to 5,032)	0.29	1.8 (1.8 to 1.9)		80034	41,351 (40,263 to 42,500)	0.48	51.7 (50.3 to 53.1)		344958	46,226 (44,990 to 47,532)	0.45	13.4 (13.0 to 13.8)		0.89
65+ years	HI		175945	7,167 (6,973 to 7,478)	0.43	4.1 (4.0 to 4.3)		47232	11,156 (10,777 to 11,516)	0.13	23.6 (22.8 to 24.4)		223178	18,323 (17,750 to 18,994)	0.18	8.2 (8.0 to 8.5)		0.61
Non-Hispanic white	HI		236940	3,341 (3,216 to 3,499)	0.2	1.4 (1.4 to 1.5)		16970	3,313 (3,219 to 3,410)	0.04	19.5 (19.0 to 20.1)		253910	6,653 (6,435 to 6,909)	0.06	2.6 (2.5 to 2.7)		0.5
Non-Hispanic black	HI		29120	828 (798 to 865)	0.05	2.8 (2.7 to 3.0)		570	125 (122 to 129)	0	21.9 (21.3 to 22.6)		29691	953 (919 to 994)	0.01	3.2 (3.1 to 3.3)		0.13
Hispanic	HI		113439	0	0	0.0 (0.0 to 0.0)		7608	1,357 (1,319 to 1,396)	0.02	17.8 (17.3 to 18.3)		121047	1,357 (1,319 to 1,396)	0.01	1.1 (1.1 to 1.2)		1
Asian or other race/ethnicity	HI		741846	12,553 (12,103 to 13,136)	0.75	1.7 (1.6 to 1.8)		204591	81,473 (79,134 to 83,898)	0.94	39.8 (38.7 to 41.0)		946437	94,026 (91,237 to 97,034)	0.91	9.9 (9.6 to 10.3)		0.87
Total estimated number of persons with LTBI	IA		2879817	12,422 (12,007 to 12,919)	1	0.4 (0.4 to 0.4)		152934	37,322 (36,317 to 38,375)	1	24.4 (23.7 to 25.1)		3032750	49,744 (48,325 to 51,294)	1	1.6 (1.6 to 1.7)		0.75
With solid organ transplant (SOT)	IA		NA	0	0			NA	0	0			NA	0	0
With HIV coinfection but not SOT	IA		NA	16 (16 to 17)	0			NA	84 (81 to 86)	0			NA	100 (97 to 103)	0			0.84
With end-stage renal disease (ESRD) but not SOT or HIV coinfection	IA		NA	64 (62 to 67)	0.01			NA	0	0			NA	64 (62 to 67)	0			0
With immunosuppressive therapy (e.g., TNF-alpha blocker users) but not SOT or HIV coinfection or ESRD	IA		NA	668 (645 to 694)	0.05			NA	443 (431 to 456)	0.01			NA	1,111 (1,076 to 1,150)	0.02			0.4
With diabetes but not SOT or HIV coinfection or ESRD or immunosuppressive (TNF-alpha blocker users)	IA		NA	313 (303 to 326)	0.03			NA	2,226 (2,166 to 2,288)	0.06			NA	2,539 (2,469 to 2,615)	0.05			0.88
None of the below medical risk factors reported	IA		NA	11,361 (10,982 to 11,816)	0.91			NA	34,569 (33,639 to 35,544)	0.93			NA	45,930 (44,621 to 47,360)	0.92			0.75
1–14 years	IA		551119	222 (208 to 242)	0.02	0.0 (0.0 to 0.0)		11129	323 (294 to 351)	0.01	2.9 (2.6 to 3.2)		562247	545 (502 to 593)	0.01	0.1 (0.1 to 0.1)		0.59
15–24 years	IA		372046	727 (678 to 784)	0.06	0.2 (0.2 to 0.2)		21584	3,051 (2,938 to 3,173)	0.08	14.1 (13.6 to 14.7)		393630	3,779 (3,616 to 3,958)	0.08	1.0 (0.9 to 1.0)		0.81
25–44 years	IA		691627	1,417 (1,360 to 1,478)	0.11	0.2 (0.2 to 0.2)		78934	22,800 (22,244 to 23,385)	0.61	28.9 (28.2 to 29.6)		770561	24,217 (23,604 to 24,863)	0.49	3.1 (3.1 to 3.2)		0.94
45–64 years	IA		786102	7,000 (6,788 to 7,226)	0.56	0.9 (0.9 to 0.9)		35615	9,351 (9,105 to 9,611)	0.25	26.3 (25.6 to 27.0)		821717	16,351 (15,893 to 16,837)	0.33	2.0 (1.9 to 2.0)		0.57
65+ years	IA		478923	3,056 (2,973 to 3,188)	0.25	0.6 (0.6 to 0.7)		5672	1,797 (1,736 to 1,855)	0.05	31.7 (30.6 to 32.7)		484595	4,852 (4,709 to 5,043)	0.1	1.0 (1.0 to 1.0)		0.37
Non-Hispanic white	IA		2644259	10,296 (9,952 to 10,708)	0.83	0.4 (0.4 to 0.4)		31993	12,837 (12,492 to 13,200)	0.34	40.1 (39.0 to 41.3)		2676252	23,133 (22,443 to 23,907)	0.47	0.9 (0.8 to 0.9)		0.55
Non-Hispanic black	IA		78195	1,455 (1,408 to 1,513)	0.12	1.9 (1.8 to 1.9)		12238	3,833 (3,730 to 3,942)	0.1	31.3 (30.5 to 32.2)		90433	5,289 (5,137 to 5,455)	0.11	5.8 (5.7 to 6.0)		0.72
Hispanic	IA		101825	355 (343 to 370)	0.03	0.3 (0.3 to 0.4)		50971	6,023 (5,862 to 6,192)	0.16	11.8 (11.5 to 12.1)		152796	6,378 (6,205 to 6,562)	0.13	4.2 (4.1 to 4.3)		0.94
Asian or other race/ethnicity	IA		55538	315 (305 to 329)	0.03	0.6 (0.5 to 0.6)		57731	14,628 (14,234 to 15,041)	0.39	25.3 (24.7 to 26.1)		113269	14,944 (14,539 to 15,370)	0.3	13.2 (12.8 to 13.6)		0.98
Total estimated number of persons with LTBI	ID		1480705	2,917 (2,817 to 3,049)	1	0.2 (0.2 to 0.2)		109436	7,946 (7,675 to 8,226)	1	7.3 (7.0 to 7.5)		1590141	10,863 (10,492 to 11,275)	1	0.7 (0.7 to 0.7)		0.73
With solid organ transplant (SOT)	ID		NA	0	0			NA	0	0			NA	0	0
With HIV coinfection but not SOT	ID		NA	0	0			NA	28 (27 to 29)	0			NA	28 (27 to 29)	0			1
With end-stage renal disease (ESRD) but not SOT or HIV coinfection	ID		NA	0	0			NA	24 (24 to 25)	0			NA	24 (24 to 25)	0			1
With immunosuppressive therapy (e.g., TNF-alpha blocker users) but not SOT or HIV coinfection or ESRD	ID		NA	0	0			NA	0	0			NA	0	0
With diabetes but not SOT or HIV coinfection or ESRD or immunosuppressive (TNF-alpha blocker users)	ID		NA	141 (137 to 148)	0.05			NA	537 (522 to 552)	0.07			NA	678 (659 to 701)	0.06			0.79
None of the below medical risk factors reported	ID		NA	2,775 (2,681 to 2,900)	0.95			NA	7,358 (7,102 to 7,620)	0.93			NA	10,133 (9,783 to 10,521)	0.93			0.73
1–14 years	ID		328881	200 (187 to 218)	0.07	0.1 (0.1 to 0.1)		1873	903 (824 to 982)	0.11	48.2 (44.0 to 52.5)		330753	1,103 (1,011 to 1,201)	0.1	0.3 (0.3 to 0.4)		0.82
15–24 years	ID		243306	182 (169 to 196)	0.06	0.1 (0.1 to 0.1)		14830	744 (716 to 773)	0.09	5.0 (4.8 to 5.2)		258136	925 (886 to 969)	0.09	0.4 (0.3 to 0.4)		0.8
25–44 years	ID		326789	208 (200 to 217)	0.07	0.1 (0.1 to 0.1)		52159	3,450 (3,366 to 3,538)	0.43	6.6 (6.5 to 6.8)		378948	3,658 (3,566 to 3,756)	0.34	1.0 (0.9 to 1.0)		0.94
45–64 years	ID		381301	938 (909 to 968)	0.32	0.2 (0.2 to 0.3)		30799	2,162 (2,105 to 2,222)	0.27	7.0 (6.8 to 7.2)		412101	3,100 (3,014 to 3,190)	0.29	0.8 (0.7 to 0.8)		0.7
65+ years	ID		200428	1,389 (1,351 to 1,449)	0.48	0.7 (0.7 to 0.7)		9775	688 (664 to 710)	0.09	7.0 (6.8 to 7.3)		210203	2,076 (2,016 to 2,159)	0.19	1.0 (1.0 to 1.0)		0.33
Non-Hispanic white	ID		1281838	1,905 (1,845 to 1,980)	0.65	0.1 (0.1 to 0.2)		24294	1,635 (1,571 to 1,700)	0.21	6.7 (6.5 to 7.0)		1306131	3,539 (3,416 to 3,680)	0.33	0.3 (0.3 to 0.3)		0.46
Non-Hispanic black	ID		12826	330 (319 to 347)	0.11	2.6 (2.5 to 2.7)		419	725 (703 to 748)	0.09			13245	1,056 (1,022 to 1,095)	0.1	8.0 (7.7 to 8.3)		0.69
Hispanic	ID		129172	339 (322 to 364)	0.12	0.3 (0.2 to 0.3)		72514	3,935 (3,806 to 4,069)	0.5	5.4 (5.2 to 5.6)		201685	4,275 (4,128 to 4,433)	0.39	2.1 (2.0 to 2.2)		0.92
Asian or other race/ethnicity	ID		56869	342 (332 to 358)	0.12	0.6 (0.6 to 0.6)		12209	1,651 (1,594 to 1,710)	0.21	13.5 (13.1 to 14.0)		69079	1,994 (1,926 to 2,067)	0.18	2.9 (2.8 to 3.0)		0.83
Total estimated number of persons with LTBI	IL		10895049	90,741 (87,688 to 94,480)	1	0.8 (0.8 to 0.9)		1729223	215,059 (208,999 to 221,352)	1	12.4 (12.1 to 12.8)		12624271	305,800 (296,687 to 315,832)	1	2.4 (2.4 to 2.5)		0.7
With solid organ transplant (SOT)	IL		NA	10 (10 to 10)	0			NA	67 (65 to 69)	0			NA	77 (75 to 79)	0			0.87
With HIV coinfection but not SOT	IL		NA	372 (360 to 388)	0			NA	491 (477 to 506)	0			NA	864 (837 to 893)	0			0.57
With end-stage renal disease (ESRD) but not SOT or HIV coinfection	IL		NA	204 (197 to 213)	0			NA	494 (480 to 508)	0			NA	698 (677 to 721)	0			0.71
With immunosuppressive therapy (e.g., TNF-alpha blocker users) but not SOT or HIV coinfection or ESRD	IL		NA	1,190 (1,150 to 1,239)	0.01			NA	2,912 (2,830 to 2,997)	0.01			NA	4,102 (3,980 to 4,236)	0.01			0.71
With diabetes but not SOT or HIV coinfection or ESRD or immunosuppressive (TNF-alpha blocker users)	IL		NA	5,786 (5,591 to 6,024)	0.06			NA	20,468 (19,891 to 21,066)	0.1			NA	26,253 (25,482 to 27,090)	0.09			0.78
None of the below medical risk factors reported	IL		NA	83,178 (80,381 to 86,606)	0.92			NA	190,628 (185,256 to 196,206)	0.89			NA	273,806 (265,636 to 282,812)	0.9			0.7
1–14 years	IL		2247783	778 (729 to 848)	0.01	0.0 (0.0 to 0.0)		51304	3,742 (3,412 to 4,070)	0.02	7.3 (6.7 to 7.9)		2299087	4,520 (4,141 to 4,919)	0.01	0.2 (0.2 to 0.2)		0.83
15–24 years	IL		1530251	6,255 (5,831 to 6,745)	0.07	0.4 (0.4 to 0.4)		158691	14,359 (13,827 to 14,933)	0.07	9.0 (8.7 to 9.4)		1688942	20,614 (19,658 to 21,678)	0.07	1.2 (1.2 to 1.3)		0.7
25–44 years	IL		2743045	14,083 (13,520 to 14,696)	0.16	0.5 (0.5 to 0.5)		707177	88,600 (86,439 to 90,872)	0.41	12.5 (12.2 to 12.8)		3450222	102,683 (99,959 to 105,567)	0.34	3.0 (2.9 to 3.1)		0.86
45–64 years	IL		2715242	41,125 (39,879 to 42,452)	0.45	1.5 (1.5 to 1.6)		583884	84,108 (81,895 to 86,444)	0.39	14.4 (14.0 to 14.8)		3299125	125,233 (121,774 to 128,896)	0.41	3.8 (3.7 to 3.9)		0.67
65+ years	IL		1658728	28,500 (27,730 to 29,739)	0.31	1.7 (1.7 to 1.8)		228167	24,250 (23,426 to 25,032)	0.11	10.6 (10.3 to 11.0)		1886895	52,750 (51,156 to 54,771)	0.17	2.8 (2.7 to 2.9)		0.46
Non-Hispanic white	IL		7660559	34,646 (33,482 to 36,072)	0.38	0.5 (0.4 to 0.5)		478454	59,832 (58,146 to 61,583)	0.28	12.5 (12.2 to 12.9)		8139013	94,478 (91,628 to 97,655)	0.31	1.2 (1.1 to 1.2)		0.63
Non-Hispanic black	IL		1585170	48,250 (46,625 to 50,239)	0.53	3.0 (2.9 to 3.2)		58374	8,443 (8,204 to 8,690)	0.04	14.5 (14.1 to 14.9)		1643545	56,693 (54,829 to 58,929)	0.19	3.4 (3.3 to 3.6)		0.15
Hispanic	IL		1233265	5,002 (4,834 to 5,209)	0.06	0.4 (0.4 to 0.4)		755144	71,962 (69,938 to 74,066)	0.33	9.5 (9.3 to 9.8)		1988409	76,965 (74,772 to 79,274)	0.25	3.9 (3.8 to 4.0)		0.94
Asian or other race/ethnicity	IL		416054	2,843 (2,747 to 2,960)	0.03	0.7 (0.7 to 0.7)		437251	74,822 (72,711 to 77,014)	0.35	17.1 (16.6 to 17.6)		853306	77,665 (75,458 to 79,974)	0.25	9.1 (8.8 to 9.4)		0.96
Total estimated number of persons with LTBI	IN		5986147	42,699 (41,310 to 44,418)	1	0.7 (0.7 to 0.7)		381019	62,741 (60,969 to 64,596)	1	16.5 (16.0 to 17.0)		6367165	105,440 (102,278 to 109,014)	1	1.7 (1.6 to 1.7)		0.6
With solid organ transplant (SOT)	IN		NA	21 (20 to 22)	0			NA	7 (7 to 8)	0			NA	28 (27 to 29)	0			0.26
With HIV coinfection but not SOT	IN		NA	49 (48 to 51)	0			NA	213 (207 to 219)	0			NA	262 (254 to 270)	0			0.81
With end-stage renal disease (ESRD) but not SOT or HIV coinfection	IN		NA	89 (86 to 93)	0			NA	103 (100 to 106)	0			NA	192 (187 to 199)	0			0.54
With immunosuppressive therapy (e.g., TNF-alpha blocker users) but not SOT or HIV coinfection or ESRD	IN		NA	1,255 (1,213 to 1,306)	0.03			NA	459 (446 to 473)	0.01			NA	1,714 (1,659 to 1,779)	0.02			0.27
With diabetes but not SOT or HIV coinfection or ESRD or immunosuppressive (TNF-alpha blocker users)	IN		NA	3,439 (3,330 to 3,576)	0.08			NA	4,444 (4,319 to 4,575)	0.07			NA	7,883 (7,649 to 8,151)	0.07			0.56
None of the below medical risk factors reported	IN		NA	37,846 (36,613 to 39,371)	0.89			NA	57,515 (55,889 to 59,215)	0.92			NA	95,361 (92,502 to 98,586)	0.9			0.6
1–14 years	IN		1195183	267 (250 to 291)	0.01	0.0 (0.0 to 0.0)		16542	1,226 (1,118 to 1,333)	0.02	7.4 (6.8 to 8.1)		1211725	1,492 (1,368 to 1,624)	0.01	0.1 (0.1 to 0.1)		0.82
15–24 years	IN		821168	1,891 (1,763 to 2,039)	0.04	0.2 (0.2 to 0.2)		43607	7,846 (7,556 to 8,160)	0.13	18.0 (17.3 to 18.7)		864775	9,737 (9,318 to 10,199)	0.09	1.1 (1.1 to 1.2)		0.81
25–44 years	IN		1479118	6,625 (6,360 to 6,913)	0.16	0.4 (0.4 to 0.5)		213328	34,700 (33,854 to 35,590)	0.55	16.3 (15.9 to 16.7)		1692446	41,325 (40,214 to 42,503)	0.39	2.4 (2.4 to 2.5)		0.84
45–64 years	IN		1547392	19,250 (18,667 to 19,871)	0.45	1.2 (1.2 to 1.3)		77518	15,297 (14,895 to 15,722)	0.24	19.7 (19.2 to 20.3)		1624909	34,547 (33,561 to 35,593)	0.33	2.1 (2.1 to 2.2)		0.44
65+ years	IN		943286	14,667 (14,270 to 15,304)	0.34	1.6 (1.5 to 1.6)		30024	3,672 (3,547 to 3,790)	0.06	12.2 (11.8 to 12.6)		973310	18,339 (17,817 to 19,095)	0.17	1.9 (1.8 to 2.0)		0.2
Non-Hispanic white	IN		4967931	31,486 (30,465 to 32,751)	0.74	0.6 (0.6 to 0.7)		41870	11,800 (11,467 to 12,148)	0.19	28.2 (27.4 to 29.0)		5009801	43,285 (41,932 to 44,899)	0.41	0.9 (0.8 to 0.9)		0.27
Non-Hispanic black	IN		579748	9,705 (9,388 to 10,097)	0.23	1.7 (1.6 to 1.7)		13179	4,786 (4,651 to 4,928)	0.08	36.3 (35.3 to 37.4)		592927	14,492 (14,039 to 15,025)	0.14	2.4 (2.4 to 2.5)		0.33
Hispanic	IN		324399	1,091 (1,053 to 1,136)	0.03	0.3 (0.3 to 0.4)		212038	19,139 (18,597 to 19,705)	0.31	9.0 (8.8 to 9.3)		536437	20,229 (19,650 to 20,841)	0.19	3.8 (3.7 to 3.9)		0.95
Asian or other race/ethnicity	IN		114069	418 (404 to 435)	0.01	0.4 (0.4 to 0.4)		113932	27,016 (26,253 to 27,815)	0.43	23.7 (23.0 to 24.4)		228000	27,434 (26,657 to 28,250)	0.26	12.0 (11.7 to 12.4)		0.98
Total estimated number of persons with LTBI	KS		2568520	10,646 (10,299 to 11,084)	1	0.4 (0.4 to 0.4)		246838	26,162 (25,409 to 26,949)	1	10.6 (10.3 to 10.9)		2815359	36,808 (35,708 to 38,033)	1	1.3 (1.3 to 1.4)		0.71
With solid organ transplant (SOT)	KS		NA	0	0			NA	0	0			NA	0	0
With HIV coinfection but not SOT	KS		NA	24 (23 to 24)	0			NA	45 (43 to 46)	0			NA	68 (66 to 71)	0			0.66
With end-stage renal disease (ESRD) but not SOT or HIV coinfection	KS		NA	33 (32 to 34)	0			NA	58 (56 to 60)	0			NA	91 (88 to 94)	0			0.64
With immunosuppressive therapy (e.g., TNF-alpha blocker users) but not SOT or HIV coinfection or ESRD	KS		NA	160 (155 to 167)	0.02			NA	98 (95 to 101)	0			NA	258 (250 to 268)	0.01			0.38
With diabetes but not SOT or HIV coinfection or ESRD or immunosuppressive (TNF-alpha blocker users)	KS		NA	1,464 (1,418 to 1,523)	0.14			NA	1,907 (1,853 to 1,964)	0.07			NA	3,372 (3,271 to 3,487)	0.09			0.57
None of the below medical risk factors reported	KS		NA	8,965 (8,672 to 9,336)	0.84			NA	24,054 (23,361 to 24,778)	0.92			NA	33,019 (32,033 to 34,114)	0.9			0.73
1–14 years	KS		547065	178 (167 to 194)	0.02	0.0 (0.0 to 0.0)		5450	645 (588 to 702)	0.02	11.8 (10.8 to 12.9)		552515	823 (755 to 896)	0.02	0.1 (0.1 to 0.2)		0.78
15–24 years	KS		385935	364 (339 to 392)	0.03	0.1 (0.1 to 0.1)		31114	3,179 (3,062 to 3,307)	0.12	10.2 (9.8 to 10.6)		417049	3,543 (3,401 to 3,699)	0.1	0.8 (0.8 to 0.9)		0.9
25–44 years	KS		578517	1,875 (1,800 to 1,957)	0.18	0.3 (0.3 to 0.3)		125061	11,700 (11,415 to 12,000)	0.45	9.4 (9.1 to 9.6)		703578	13,575 (13,215 to 13,957)	0.37	1.9 (1.9 to 2.0)		0.86
45–64 years	KS		693628	4,062 (3,939 to 4,194)	0.38	0.6 (0.6 to 0.6)		57899	8,919 (8,684 to 9,167)	0.34	15.4 (15.0 to 15.8)		751527	12,981 (12,624 to 13,360)	0.35	1.7 (1.7 to 1.8)		0.69
65+ years	KS		363375	4,167 (4,054 to 4,348)	0.39	1.1 (1.1 to 1.2)		27314	1,719 (1,660 to 1,774)	0.07	6.3 (6.1 to 6.5)		390690	5,885 (5,714 to 6,122)	0.16	1.5 (1.5 to 1.6)		0.29
Non-Hispanic white	KS		2109598	9,143 (8,847 to 9,519)	0.86	0.4 (0.4 to 0.5)		18211	3,709 (3,605 to 3,818)	0.14	20.4 (19.8 to 21.0)		2127809	12,852 (12,452 to 13,336)	0.35	0.6 (0.6 to 0.6)		0.29
Non-Hispanic black	KS		136351	751 (725 to 783)	0.07	0.6 (0.5 to 0.6)		15139	3,236 (3,143 to 3,333)	0.12	21.4 (20.8 to 22.0)		151489	3,986 (3,867 to 4,116)	0.11	2.6 (2.6 to 2.7)		0.81
Hispanic	KS		198536	752 (727 to 782)	0.07	0.4 (0.4 to 0.4)		120361	7,843 (7,615 to 8,081)	0.3	6.5 (6.3 to 6.7)		318897	8,595 (8,342 to 8,863)	0.23	2.7 (2.6 to 2.8)		0.91
Asian or other race/ethnicity	KS		124035	0	0	0.0 (0.0 to 0.0)		93128	11,375 (11,047 to 11,717)	0.43	12.2 (11.9 to 12.6)		217164	11,375 (11,047 to 11,717)	0.31	5.2 (5.1 to 5.4)		1
Total estimated number of persons with LTBI	KY		4060219	42,148 (40,837 to 43,818)	1	1.0 (1.0 to 1.1)		186137	36,081 (35,003 to 37,203)	1	19.4 (18.8 to 20.0)		4246357	78,229 (75,839 to 81,021)	1	1.8 (1.8 to 1.9)		0.46
With solid organ transplant (SOT)	KY		NA	9 (8 to 9)	0			NA	9 (9 to 9)	0			NA	17 (17 to 18)	0			0.51
With HIV coinfection but not SOT	KY		NA	96 (93 to 100)	0			NA	100 (97 to 103)	0			NA	196 (190 to 203)	0			0.51
With end-stage renal disease (ESRD) but not SOT or HIV coinfection	KY		NA	203 (197 to 212)	0			NA	92 (90 to 95)	0			NA	296 (286 to 307)	0			0.31
With immunosuppressive therapy (e.g., TNF-alpha blocker users) but not SOT or HIV coinfection or ESRD	KY		NA	2,159 (2,092 to 2,245)	0.05			NA	509 (495 to 525)	0.01			NA	2,668 (2,587 to 2,769)	0.03			0.19
With diabetes but not SOT or HIV coinfection or ESRD or immunosuppressive (TNF-alpha blocker users)	KY		NA	3,597 (3,486 to 3,741)	0.09			NA	1,900 (1,844 to 1,959)	0.05			NA	5,498 (5,329 to 5,700)	0.07			0.35
None of the below medical risk factors reported	KY		NA	36,084 (34,961 to 37,513)	0.86			NA	33,470 (32,469 to 34,512)	0.93			NA	69,554 (67,430 to 72,024)	0.89			0.48
1–14 years	KY		757465	400 (375 to 436)	0.01	0.1 (0.0 to 0.1)		14169	1,806 (1,647 to 1,965)	0.05	12.7 (11.6 to 13.9)		771634	2,206 (2,022 to 2,401)	0.03	0.3 (0.3 to 0.3)		0.82
15–24 years	KY		536237	727 (678 to 784)	0.02	0.1 (0.1 to 0.1)		32469	3,513 (3,383 to 3,653)	0.1	10.8 (10.4 to 11.3)		568706	4,240 (4,061 to 4,438)	0.05	0.7 (0.7 to 0.8)		0.83
25–44 years	KY		1021593	5,250 (5,040 to 5,478)	0.12	0.5 (0.5 to 0.5)		79912	18,700 (18,244 to 19,179)	0.52	23.4 (22.8 to 24.0)		1101504	23,950 (23,284 to 24,658)	0.31	2.2 (2.1 to 2.2)		0.78
45–64 years	KY		1075649	18,438 (17,879 to 19,032)	0.44	1.7 (1.7 to 1.8)		46609	10,108 (9,842 to 10,389)	0.28	21.7 (21.1 to 22.3)		1122259	28,546 (27,721 to 29,421)	0.36	2.5 (2.5 to 2.6)		0.35
65+ years	KY		669275	17,333 (16,865 to 18,087)	0.41	2.6 (2.5 to 2.7)		12978	1,953 (1,887 to 2,016)	0.05	15.0 (14.5 to 15.5)		682254	19,286 (18,752 to 20,103)	0.25	2.8 (2.7 to 2.9)		0.1
Non-Hispanic white	KY		3552966	36,989 (35,839 to 38,454)	0.88	1.0 (1.0 to 1.1)		41509	9,406 (9,128 to 9,695)	0.26	22.7 (22.0 to 23.4)		3594475	46,395 (44,967 to 48,149)	0.59	1.3 (1.3 to 1.3)		0.2
Non-Hispanic black	KY		315305	4,375 (4,239 to 4,548)	0.1	1.4 (1.3 to 1.4)		7537	4,359 (4,228 to 4,495)	0.12	57.8 (56.1 to 59.6)		322842	8,734 (8,467 to 9,043)	0.11	2.7 (2.6 to 2.8)		0.5
Hispanic	KY		103086	647 (626 to 673)	0.02	0.6 (0.6 to 0.7)		76075	11,797 (11,445 to 12,164)	0.33	15.5 (15.0 to 16.0)		179161	12,444 (12,071 to 12,837)	0.16	6.9 (6.7 to 7.2)		0.95
Asian or other race/ethnicity	KY		88863	137 (133 to 143)	0	0.2 (0.1 to 0.2)		61016	10,519 (10,202 to 10,848)	0.29	17.2 (16.7 to 17.8)		149878	10,656 (10,335 to 10,991)	0.14	7.1 (6.9 to 7.3)		0.99
Total estimated number of persons with LTBI	LA		4281127	83,104 (80,366 to 86,330)	1	1.9 (1.9 to 2.0)		216405	41,461 (40,302 to 42,671)	1	19.2 (18.6 to 19.7)		4497533	124,565 (120,668 to 129,001)	1	2.8 (2.7 to 2.9)		0.33
With solid organ transplant (SOT)	LA		NA	0	0			NA	15 (15 to 16)	0			NA	15 (15 to 16)	0			1
With HIV coinfection but not SOT	LA		NA	319 (308 to 331)	0			NA	54 (53 to 56)	0			NA	373 (361 to 387)	0			0.15
With end-stage renal disease (ESRD) but not SOT or HIV coinfection	LA		NA	208 (201 to 216)	0			NA	46 (45 to 47)	0			NA	254 (246 to 263)	0			0.18
With immunosuppressive therapy (e.g., TNF-alpha blocker users) but not SOT or HIV coinfection or ESRD	LA		NA	1,268 (1,226 to 1,317)	0.02			NA	155 (150 to 159)	0			NA	1,422 (1,376 to 1,476)	0.01			0.11
With diabetes but not SOT or HIV coinfection or ESRD or immunosuppressive (TNF-alpha blocker users)	LA		NA	5,369 (5,193 to 5,577)	0.06			NA	3,979 (3,869 to 4,095)	0.1			NA	9,348 (9,061 to 9,672)	0.08			0.43
None of the below medical risk factors reported	LA		NA	75,941 (73,438 to 78,889)	0.91			NA	37,212 (36,171 to 38,298)	0.9			NA	113,153 (109,609 to 117,188)	0.91			0.33
1–14 years	LA		855699	644 (604 to 703)	0.01	0.1 (0.1 to 0.1)		16245	968 (882 to 1,053)	0.02	6.0 (5.4 to 6.5)		871944	1,612 (1,487 to 1,756)	0.01	0.2 (0.2 to 0.2)		0.6
15–24 years	LA		605573	3,418 (3,186 to 3,686)	0.04	0.6 (0.5 to 0.6)		22760	2,410 (2,321 to 2,507)	0.06	10.6 (10.2 to 11.0)		628334	5,828 (5,507 to 6,193)	0.05	0.9 (0.9 to 1.0)		0.41
25–44 years	LA		1104415	13,333 (12,800 to 13,913)	0.16	1.2 (1.2 to 1.3)		91412	18,550 (18,098 to 19,026)	0.45	20.3 (19.8 to 20.8)		1195826	31,883 (30,898 to 32,939)	0.26	2.7 (2.6 to 2.8)		0.58
45–64 years	LA		1193750	47,875 (46,424 to 49,419)	0.58	4.0 (3.9 to 4.1)		51040	17,189 (16,737 to 17,667)	0.41	33.7 (32.8 to 34.6)		1244791	65,064 (63,161 to 67,086)	0.52	5.2 (5.1 to 5.4)		0.26
65+ years	LA		521690	17,833 (17,351 to 18,609)	0.21	3.4 (3.3 to 3.6)		34948	2,344 (2,264 to 2,419)	0.06	6.7 (6.5 to 6.9)		556638	20,177 (19,616 to 21,028)	0.16	3.6 (3.5 to 3.8)		0.12
Non-Hispanic white	LA		2586837	35,825 (34,644 to 37,218)	0.43	1.4 (1.3 to 1.4)		24762	5,174 (5,027 to 5,326)	0.12	20.9 (20.3 to 21.5)		2611599	40,998 (39,671 to 42,544)	0.33	1.6 (1.5 to 1.6)		0.13
Non-Hispanic black	LA		1393003	44,568 (43,101 to 46,295)	0.54	3.2 (3.1 to 3.3)		21637	969 (943 to 997)	0.02	4.5 (4.4 to 4.6)		1414640	45,537 (44,044 to 47,292)	0.37	3.2 (3.1 to 3.3)		0.02
Hispanic	LA		163544	876 (847 to 909)	0.01	0.5 (0.5 to 0.6)		100199	20,002 (19,445 to 20,584)	0.48	20.0 (19.4 to 20.5)		263743	20,878 (20,293 to 21,493)	0.17	7.9 (7.7 to 8.1)		0.96
Asian or other race/ethnicity	LA		137744	1,836 (1,774 to 1,909)	0.02	1.3 (1.3 to 1.4)		69807	15,316 (14,887 to 15,764)	0.37	21.9 (21.3 to 22.6)		207551	17,152 (16,661 to 17,673)	0.14	8.3 (8.0 to 8.5)		0.89
Total estimated number of persons with LTBI	MA		5462478	30,362 (29,282 to 31,706)	1	0.6 (0.5 to 0.6)		1107566	160,542 (156,032 to 165,236)	1	14.5 (14.1 to 14.9)		6570043	190,904 (185,314 to 196,942)	1	2.9 (2.8 to 3.0)		0.84
With solid organ transplant (SOT)	MA		NA	0	0			NA	15 (14 to 15)	0			NA	15 (14 to 15)	0			1
With HIV coinfection but not SOT	MA		NA	149 (144 to 156)	0			NA	619 (601 to 637)	0			NA	768 (745 to 792)	0			0.81
With end-stage renal disease (ESRD) but not SOT or HIV coinfection	MA		NA	195 (189 to 204)	0.01			NA	303 (294 to 312)	0			NA	498 (483 to 516)	0			0.61
With immunosuppressive therapy (e.g., TNF-alpha blocker users) but not SOT or HIV coinfection or ESRD	MA		NA	492 (474 to 515)	0.02			NA	1,078 (1,048 to 1,109)	0.01			NA	1,569 (1,522 to 1,624)	0.01			0.69
With diabetes but not SOT or HIV coinfection or ESRD or immunosuppressive (TNF-alpha blocker users)	MA		NA	1,904 (1,838 to 1,986)	0.06			NA	7,176 (6,974 to 7,386)	0.04			NA	9,079 (8,811 to 9,372)	0.05			0.79
None of the below medical risk factors reported	MA		NA	27,622 (26,638 to 28,846)	0.91			NA	151,353 (147,101 to 155,778)	0.94			NA	178,975 (173,739 to 184,624)	0.94			0.85
1–14 years	MA		1009252	1,111 (1,042 to 1,212)	0.04	0.1 (0.1 to 0.1)		54503	3,161 (2,882 to 3,439)	0.02	5.8 (5.3 to 6.3)		1063755	4,272 (3,924 to 4,651)	0.02	0.4 (0.4 to 0.4)		0.74
15–24 years	MA		798969	2,473 (2,305 to 2,667)	0.08	0.3 (0.3 to 0.3)		128803	11,590 (11,160 to 12,053)	0.07	9.0 (8.7 to 9.4)		927772	14,062 (13,466 to 14,720)	0.07	1.5 (1.5 to 1.6)		0.82
25–44 years	MA		1320672	6,583 (6,320 to 6,870)	0.22	0.5 (0.5 to 0.5)		432922	76,000 (74,146 to 77,949)	0.47	17.6 (17.1 to 18.0)		1753594	82,583 (80,466 to 84,818)	0.43	4.7 (4.6 to 4.8)		0.92
45–64 years	MA		1464925	10,250 (9,939 to 10,581)	0.34	0.7 (0.7 to 0.7)		319770	55,135 (53,684 to 56,667)	0.34	17.2 (16.8 to 17.7)		1784694	65,385 (63,624 to 67,247)	0.34	3.7 (3.6 to 3.8)		0.84
65+ years	MA		868660	9,944 (9,676 to 10,377)	0.33	1.1 (1.1 to 1.2)		171568	14,656 (14,158 to 15,129)	0.09	8.5 (8.3 to 8.8)		1040228	24,601 (23,834 to 25,506)	0.13	2.4 (2.3 to 2.5)		0.6
Non-Hispanic white	MA		4422455	17,810 (17,179 to 18,597)	0.59	0.4 (0.4 to 0.4)		345937	60,461 (58,761 to 62,231)	0.38	17.5 (17.0 to 18.0)		4768392	78,272 (75,940 to 80,828)	0.41	1.6 (1.6 to 1.7)		0.77
Non-Hispanic black	MA		300371	7,620 (7,347 to 7,961)	0.25	2.5 (2.4 to 2.7)		184808	20,225 (19,657 to 20,816)	0.13	10.9 (10.6 to 11.3)		485179	27,845 (27,004 to 28,777)	0.15	5.7 (5.6 to 5.9)		0.73
Hispanic	MA		472573	3,081 (2,973 to 3,214)	0.1	0.7 (0.6 to 0.7)		232814	28,326 (27,529 to 29,156)	0.18	12.2 (11.8 to 12.5)		705386	31,407 (30,502 to 32,370)	0.16	4.5 (4.3 to 4.6)		0.9
Asian or other race/ethnicity	MA		267078	1,851 (1,784 to 1,934)	0.06	0.7 (0.7 to 0.7)		344006	51,530 (50,084 to 53,034)	0.32	15.0 (14.6 to 15.4)		611084	53,380 (51,867 to 54,968)	0.28	8.7 (8.5 to 9.0)		0.97
Total estimated number of persons with LTBI	MD		4971785	38,985 (37,726 to 40,548)	1	0.8 (0.8 to 0.8)		916105	153,987 (149,724 to 158,441)	1	16.8 (16.3 to 17.3)		5887891	192,972 (187,451 to 198,989)	1	3.3 (3.2 to 3.4)		0.8
With solid organ transplant (SOT)	MD		NA	11 (10 to 11)	0			NA	25 (24 to 26)	0			NA	36 (35 to 37)	0			0.7
With HIV coinfection but not SOT	MD		NA	204 (198 to 213)	0.01			NA	889 (864 to 914)	0.01			NA	1,093 (1,062 to 1,127)	0.01			0.81
With end-stage renal disease (ESRD) but not SOT or HIV coinfection	MD		NA	54 (52 to 56)	0			NA	323 (314 to 332)	0			NA	377 (367 to 389)	0			0.86
With immunosuppressive therapy (e.g., TNF-alpha blocker users) but not SOT or HIV coinfection or ESRD	MD		NA	582 (563 to 605)	0.01			NA	1,028 (1,000 to 1,058)	0.01			NA	1,610 (1,563 to 1,663)	0.01			0.64
With diabetes but not SOT or HIV coinfection or ESRD or immunosuppressive (TNF-alpha blocker users)	MD		NA	2,798 (2,708 to 2,911)	0.07			NA	12,271 (11,932 to 12,626)	0.08			NA	15,070 (14,641 to 15,537)	0.08			0.81
None of the below medical risk factors reported	MD		NA	35,336 (34,195 to 36,752)	0.91			NA	139,451 (135,589 to 143,484)	0.91			NA	174,786 (169,784 to 180,236)	0.91			0.8
1–14 years	MD		1065206	467 (438 to 509)	0.01	0.0 (0.0 to 0.0)		24594	2,516 (2,294 to 2,737)	0.02	10.2 (9.3 to 11.1)		1089800	2,983 (2,732 to 3,246)	0.02	0.3 (0.3 to 0.3)		0.84
15–24 years	MD		697067	1,636 (1,525 to 1,765)	0.04	0.2 (0.2 to 0.3)		81105	11,795 (11,358 to 12,267)	0.08	14.5 (14.0 to 15.1)		778172	13,431 (12,883 to 14,031)	0.07	1.7 (1.7 to 1.8)		0.88
25–44 years	MD		1182949	4,625 (4,440 to 4,826)	0.12	0.4 (0.4 to 0.4)		369640	76,850 (74,976 to 78,821)	0.5	20.8 (20.3 to 21.3)		1552590	81,475 (79,416 to 83,647)	0.42	5.2 (5.1 to 5.4)		0.94
45–64 years	MD		1342713	18,812 (18,242 to 19,419)	0.48	1.4 (1.4 to 1.4)		326268	52,811 (51,421 to 54,278)	0.34	16.2 (15.8 to 16.6)		1668981	71,623 (69,663 to 73,697)	0.37	4.3 (4.2 to 4.4)		0.74
65+ years	MD		683850	13,444 (13,081 to 14,029)	0.34	2.0 (1.9 to 2.1)		114498	10,016 (9,675 to 10,339)	0.07	8.7 (8.5 to 9.0)		798348	23,460 (22,757 to 24,368)	0.12	2.9 (2.9 to 3.1)		0.43
Non-Hispanic white	MD		2980085	14,725 (14,251 to 15,315)	0.38	0.5 (0.5 to 0.5)		182596	18,951 (18,434 to 19,493)	0.12	10.4 (10.1 to 10.7)		3162681	33,677 (32,685 to 34,808)	0.17	1.1 (1.0 to 1.1)		0.56
Non-Hispanic black	MD		1449804	23,157 (22,409 to 24,086)	0.59	1.6 (1.5 to 1.7)		250040	31,472 (30,600 to 32,383)	0.2	12.6 (12.2 to 13.0)		1699844	54,629 (53,009 to 56,469)	0.28	3.2 (3.1 to 3.3)		0.58
Hispanic	MD		267343	86 (83 to 90)	0	0.0 (0.0 to 0.0)		227429	47,514 (46,194 to 48,893)	0.31	20.9 (20.3 to 21.5)		494772	47,600 (46,277 to 48,983)	0.25	9.6 (9.4 to 9.9)		1
Asian or other race/ethnicity	MD		274554	1,017 (983 to 1,058)	0.03	0.4 (0.4 to 0.4)		256040	56,050 (54,497 to 57,672)	0.36	21.9 (21.3 to 22.5)		530594	57,066 (55,480 to 58,729)	0.3	10.8 (10.5 to 11.1)		0.98
Total estimated number of persons with LTBI	ME		1248541	4,951 (4,806 to 5,146)	1	0.4 (0.4 to 0.4)		43194	12,350 (11,936 to 12,778)	1	28.6 (27.6 to 29.6)		1291735	17,302 (16,742 to 17,925)	1	1.3 (1.3 to 1.4)		0.71
With solid organ transplant (SOT)	ME		NA	0	0			NA	0	0			NA	0	0
With HIV coinfection but not SOT	ME		NA	0	0			NA	76 (73 to 78)	0.01			NA	76 (73 to 78)	0			1
With end-stage renal disease (ESRD) but not SOT or HIV coinfection	ME		NA	0	0			NA	0	0			NA	0	0
With immunosuppressive therapy (e.g., TNF-alpha blocker users) but not SOT or HIV coinfection or ESRD	ME		NA	194 (188 to 202)	0.04			NA	254 (246 to 262)	0.02			NA	448 (435 to 464)	0.03			0.57
With diabetes but not SOT or HIV coinfection or ESRD or immunosuppressive (TNF-alpha blocker users)	ME		NA	704 (684 to 733)	0.14			NA	141 (137 to 145)	0.01			NA	845 (822 to 878)	0.05			0.17
None of the below medical risk factors reported	ME		NA	3,095 (3,003 to 3,216)	0.63			NA	11,880 (11,479 to 12,293)	0.96			NA	14,975 (14,482 to 15,509)	0.87			0.79
1–14 years	ME		205089	0	0	0.0 (0.0 to 0.0)		1367	1,419 (1,294 to 1,544)	0.11			206456	1,419 (1,294 to 1,544)	0.08	0.7 (0.6 to 0.7)		1
15–24 years	ME		137687	0	0	0.0 (0.0 to 0.0)		627	923 (889 to 960)	0.07			138314	923 (889 to 960)	0.05	0.7 (0.6 to 0.7)		1
25–44 years	ME		289089	417 (400 to 435)	0.08	0.1 (0.1 to 0.2)		15981	6,750 (6,585 to 6,923)	0.55	42.2 (41.2 to 43.3)		305070	7,167 (6,985 to 7,358)	0.41	2.3 (2.3 to 2.4)		0.94
45–64 years	ME		382221	1,812 (1,758 to 1,871)	0.37	0.5 (0.5 to 0.5)		18087	2,649 (2,579 to 2,722)	0.21	14.6 (14.3 to 15.1)		400308	4,461 (4,337 to 4,593)	0.26	1.1 (1.1 to 1.1)		0.59
65+ years	ME		234455	2,722 (2,649 to 2,841)	0.55	1.2 (1.1 to 1.2)		7132	609 (589 to 629)	0.05	8.5 (8.3 to 8.8)		241587	3,332 (3,237 to 3,470)	0.19	1.4 (1.3 to 1.4)		0.18
Non-Hispanic white	ME		1164794	3,781 (3,670 to 3,930)	0.76	0.3 (0.3 to 0.3)		22028	3,708 (3,591 to 3,829)	0.3	16.8 (16.3 to 17.4)		1186822	7,489 (7,261 to 7,760)	0.43	0.6 (0.6 to 0.7)		0.5
Non-Hispanic black	ME		13209	212 (206 to 220)	0.04	1.6 (1.6 to 1.7)		3771	4,680 (4,519 to 4,846)	0.38			16980	4,892 (4,725 to 5,067)	0.28	28.8 (27.8 to 29.8)		0.96
Hispanic	ME		17557	0	0	0.0 (0.0 to 0.0)		1095	1,477 (1,425 to 1,530)	0.12			18653	1,477 (1,425 to 1,530)	0.09	7.9 (7.6 to 8.2)		1
Asian or other race/ethnicity	ME		52980	0	0	0.0 (0.0 to 0.0)		16301	2,486 (2,401 to 2,572)	0.2	15.2 (14.7 to 15.8)		69281	2,486 (2,401 to 2,572)	0.14	3.6 (3.5 to 3.7)		1
Total estimated number of persons with LTBI	MI		9056279	54,179 (52,456 to 56,372)	1	0.6 (0.6 to 0.6)		717585	76,644 (74,437 to 78,935)	1	10.7 (10.4 to 11.0)		9773864	130,823 (126,893 to 135,307)	1	1.3 (1.3 to 1.4)		0.59
With solid organ transplant (SOT)	MI		NA	45 (43 to 46)	0			NA	14 (14 to 15)	0			NA	59 (57 to 61)	0			0.24
With HIV coinfection but not SOT	MI		NA	231 (223 to 240)	0			NA	91 (88 to 94)	0			NA	322 (312 to 334)	0			0.28
With end-stage renal disease (ESRD) but not SOT or HIV coinfection	MI		NA	190 (184 to 198)	0			NA	81 (79 to 84)	0			NA	271 (263 to 281)	0			0.3
With immunosuppressive therapy (e.g., TNF-alpha blocker users) but not SOT or HIV coinfection or ESRD	MI		NA	826 (800 to 859)	0.02			NA	700 (679 to 721)	0.01			NA	1,525 (1,479 to 1,580)	0.01			0.46
With diabetes but not SOT or HIV coinfection or ESRD or immunosuppressive (TNF-alpha blocker users)	MI		NA	3,218 (3,116 to 3,348)	0.06			NA	7,418 (7,205 to 7,638)	0.1			NA	10,636 (10,322 to 10,986)	0.08			0.7
None of the below medical risk factors reported	MI		NA	49,669 (48,089 to 51,681)	0.92			NA	68,341 (66,373 to 70,384)	0.89			NA	118,010 (114,462 to 122,065)	0.9			0.58
1–14 years	MI		1603865	267 (250 to 291)	0	0.0 (0.0 to 0.0)		69976	2,129 (1,941 to 2,316)	0.03	3.0 (2.8 to 3.3)		1673840	2,396 (2,191 to 2,607)	0.02	0.1 (0.1 to 0.2)		0.89
15–24 years	MI		1242970	2,364 (2,203 to 2,549)	0.04	0.2 (0.2 to 0.2)		72444	5,769 (5,556 to 6,000)	0.08	8.0 (7.7 to 8.3)		1315414	8,133 (7,759 to 8,549)	0.06	0.6 (0.6 to 0.6)		0.71
25–44 years	MI		2160556	6,000 (5,760 to 6,261)	0.11	0.3 (0.3 to 0.3)		270703	33,750 (32,927 to 34,615)	0.44	12.5 (12.2 to 12.8)		2431259	39,750 (38,687 to 40,876)	0.3	1.6 (1.6 to 1.7)		0.85
45–64 years	MI		2645054	22,938 (22,242 to 23,677)	0.42	0.9 (0.8 to 0.9)		226159	27,027 (26,316 to 27,778)	0.35	12.0 (11.6 to 12.3)		2871213	49,965 (48,558 to 51,455)	0.38	1.7 (1.7 to 1.8)		0.54
65+ years	MI		1403834	22,611 (22,000 to 23,594)	0.42	1.6 (1.6 to 1.7)		78303	7,969 (7,698 to 8,226)	0.1	10.2 (9.8 to 10.5)		1482138	30,580 (29,698 to 31,820)	0.23	2.1 (2.0 to 2.1)		0.26
Non-Hispanic white	MI		6974891	24,677 (23,890 to 25,677)	0.46	0.4 (0.3 to 0.4)		349040	40,945 (39,762 to 42,172)	0.53	11.7 (11.4 to 12.1)		7323930	65,622 (63,652 to 67,850)	0.5	0.9 (0.9 to 0.9)		0.62
Non-Hispanic black	MI		1300502	27,516 (26,644 to 28,628)	0.51	2.1 (2.0 to 2.2)		21277	2,599 (2,524 to 2,678)	0.03	12.2 (11.9 to 12.6)		1321779	30,115 (29,167 to 31,306)	0.23	2.3 (2.2 to 2.4)		0.09
Hispanic	MI		446192	844 (817 to 878)	0.02	0.2 (0.2 to 0.2)		123450	7,839 (7,615 to 8,072)	0.1	6.4 (6.2 to 6.5)		569642	8,683 (8,431 to 8,950)	0.07	1.5 (1.5 to 1.6)		0.9
Asian or other race/ethnicity	MI		334693	1,142 (1,106 to 1,189)	0.02	0.3 (0.3 to 0.4)		223818	25,261 (24,537 to 26,013)	0.33	11.3 (11.0 to 11.6)		558511	26,403 (25,643 to 27,202)	0.2	4.7 (4.6 to 4.9)		0.96
Total estimated number of persons with LTBI	MN		4868955	20,270 (19,520 to 21,211)	1	0.4 (0.4 to 0.4)		487426	124,859 (121,085 to 128,784)	1	25.6 (24.8 to 26.4)		5356379	145,129 (140,605 to 149,996)	1	2.7 (2.6 to 2.8)		0.86
With solid organ transplant (SOT)	MN		NA	7 (6 to 7)	0			NA	24 (23 to 24)	0			NA	30 (29 to 31)	0			0.78
With HIV coinfection but not SOT	MN		NA	22 (21 to 23)	0			NA	437 (424 to 451)	0			NA	459 (445 to 474)	0			0.95
With end-stage renal disease (ESRD) but not SOT or HIV coinfection	MN		NA	0	0			NA	357 (346 to 368)	0			NA	357 (346 to 368)	0			1
With immunosuppressive therapy (e.g., TNF-alpha blocker users) but not SOT or HIV coinfection or ESRD	MN		NA	1,046 (1,008 to 1,094)	0.05			NA	2,064 (2,003 to 2,128)	0.02			NA	3,110 (3,011 to 3,222)	0.02			0.66
With diabetes but not SOT or HIV coinfection or ESRD or immunosuppressive (TNF-alpha blocker users)	MN		NA	1,692 (1,630 to 1,770)	0.08			NA	7,575 (7,343 to 7,816)	0.06			NA	9,267 (8,972 to 9,586)	0.06			0.82
None of the below medical risk factors reported	MN		NA	17,504 (16,855 to 18,318)	0.86			NA	114,402 (110,946 to 117,996)	0.92			NA	131,906 (127,801 to 136,314)	0.91			0.87
1–14 years	MN		969662	1,667 (1,562 to 1,818)	0.08	0.2 (0.2 to 0.2)		26013	6,710 (6,118 to 7,298)	0.05	25.8 (23.5 to 28.1)		995675	8,376 (7,680 to 9,116)	0.06	0.8 (0.8 to 0.9)		0.8
15–24 years	MN		614614	1,818 (1,695 to 1,961)	0.09	0.3 (0.3 to 0.3)		69888	12,256 (11,802 to 12,747)	0.1	17.5 (16.9 to 18.2)		684502	14,075 (13,497 to 14,707)	0.1	2.1 (2.0 to 2.1)		0.87
25–44 years	MN		1216312	3,417 (3,280 to 3,565)	0.17	0.3 (0.3 to 0.3)		225912	60,900 (59,415 to 62,462)	0.49	27.0 (26.3 to 27.6)		1442223	64,317 (62,695 to 66,027)	0.44	4.5 (4.3 to 4.6)		0.95
45–64 years	MN		1297905	7,312 (7,091 to 7,548)	0.36	0.6 (0.5 to 0.6)		117146	37,243 (36,263 to 38,278)	0.3	31.8 (31.0 to 32.7)		1415050	44,556 (43,354 to 45,826)	0.31	3.1 (3.1 to 3.2)		0.84
65+ years	MN		770462	6,056 (5,892 to 6,319)	0.3	0.8 (0.8 to 0.8)		48467	7,750 (7,487 to 8,000)	0.06	16.0 (15.4 to 16.5)		818929	13,806 (13,379 to 14,319)	0.1	1.7 (1.6 to 1.7)		0.56
Non-Hispanic white	MN		4160328	11,969 (11,530 to 12,523)	0.59	0.3 (0.3 to 0.3)		61624	22,221 (21,548 to 22,921)	0.18	36.1 (35.0 to 37.2)		4221952	34,190 (33,077 to 35,444)	0.24	0.8 (0.8 to 0.8)		0.65
Non-Hispanic black	MN		177711	4,272 (4,112 to 4,474)	0.21	2.4 (2.3 to 2.5)		129096	44,988 (43,624 to 46,405)	0.36	34.8 (33.8 to 35.9)		306808	49,260 (47,736 to 50,879)	0.34	16.1 (15.6 to 16.6)		0.91
Hispanic	MN		174823	1,281 (1,233 to 1,340)	0.06	0.7 (0.7 to 0.8)		117107	14,038 (13,618 to 14,475)	0.11	12.0 (11.6 to 12.4)		291930	15,319 (14,851 to 15,815)	0.11	5.2 (5.1 to 5.4)		0.92
Asian or other race/ethnicity	MN		356092	2,747 (2,646 to 2,875)	0.14	0.8 (0.7 to 0.8)		179598	43,612 (42,294 to 44,983)	0.35	24.3 (23.5 to 25.0)		535690	46,360 (44,941 to 47,857)	0.32	8.7 (8.4 to 8.9)		0.94
Total estimated number of persons with LTBI	MO		5704993	42,708 (41,363 to 44,443)	1	0.7 (0.7 to 0.8)		172359	50,626 (49,205 to 52,115)	1	29.4 (28.5 to 30.2)		5877353	93,334 (90,568 to 96,559)	1	1.6 (1.5 to 1.6)		0.54
With solid organ transplant (SOT)	MO		NA	0	0			NA	0	0			NA	0	0
With HIV coinfection but not SOT	MO		NA	91 (88 to 94)	0			NA	158 (153 to 162)	0			NA	248 (241 to 256)	0			0.63
With end-stage renal disease (ESRD) but not SOT or HIV coinfection	MO		NA	132 (127 to 137)	0			NA	131 (127 to 135)	0			NA	262 (254 to 272)	0			0.5
With immunosuppressive therapy (e.g., TNF-alpha blocker users) but not SOT or HIV coinfection or ESRD	MO		NA	2,361 (2,286 to 2,458)	0.06			NA	697 (678 to 718)	0.01			NA	3,058 (2,964 to 3,176)	0.03			0.23
With diabetes but not SOT or HIV coinfection or ESRD or immunosuppressive (TNF-alpha blocker users)	MO		NA	4,822 (4,669 to 5,020)	0.11			NA	2,192 (2,130 to 2,256)	0.04			NA	7,014 (6,799 to 7,277)	0.08			0.31
None of the below medical risk factors reported	MO		NA	35,303 (34,193 to 36,733)	0.83			NA	47,449 (46,117 to 48,844)	0.94			NA	82,751 (80,310 to 85,577)	0.89			0.57
1–14 years	MO		1043263	356 (333 to 388)	0.01	0.0 (0.0 to 0.0)		6877	968 (882 to 1,053)	0.02	14.1 (12.8 to 15.3)		1050140	1,323 (1,216 to 1,441)	0.01	0.1 (0.1 to 0.1)		0.73
15–24 years	MO		781714	1,200 (1,119 to 1,294)	0.03	0.2 (0.1 to 0.2)		22166	5,590 (5,383 to 5,813)	0.11	25.2 (24.3 to 26.2)		803880	6,790 (6,501 to 7,107)	0.07	0.8 (0.8 to 0.9)		0.82
25–44 years	MO		1458954	5,917 (5,680 to 6,174)	0.14	0.4 (0.4 to 0.4)		66234	24,800 (24,195 to 25,436)	0.49	37.4 (36.5 to 38.4)		1525188	30,717 (29,875 to 31,610)	0.33	2.0 (2.0 to 2.1)		0.81
45–64 years	MO		1509422	16,125 (15,636 to 16,645)	0.38	1.1 (1.0 to 1.1)		53442	17,081 (16,632 to 17,556)	0.34	32.0 (31.1 to 32.8)		1562865	33,206 (32,268 to 34,201)	0.36	2.1 (2.1 to 2.2)		0.51
65+ years	MO		911640	19,111 (18,595 to 19,942)	0.45	2.1 (2.0 to 2.2)		23640	2,188 (2,113 to 2,258)	0.04	9.3 (8.9 to 9.6)		935280	21,299 (20,708 to 22,200)	0.23	2.3 (2.2 to 2.4)		0.1
Non-Hispanic white	MO		4693262	25,777 (24,969 to 26,822)	0.6	0.5 (0.5 to 0.6)		67733	22,863 (22,225 to 23,532)	0.45	33.8 (32.8 to 34.7)		4760995	48,640 (47,193 to 50,355)	0.52	1.0 (1.0 to 1.1)		0.47
Non-Hispanic black	MO		675216	14,966 (14,492 to 15,573)	0.35	2.2 (2.1 to 2.3)		5795	4,245 (4,126 to 4,369)	0.08	73.3 (71.2 to 75.4)		681011	19,211 (18,619 to 19,942)	0.21	2.8 (2.7 to 2.9)		0.22
Hispanic	MO		170730	399 (386 to 416)	0.01	0.2 (0.2 to 0.2)		41549	7,512 (7,301 to 7,733)	0.15	18.1 (17.6 to 18.6)		212279	7,911 (7,687 to 8,148)	0.08	3.7 (3.6 to 3.8)		0.95
Asian or other race/ethnicity	MO		165786	1,567 (1,516 to 1,632)	0.04	0.9 (0.9 to 1.0)		57282	16,006 (15,553 to 16,481)	0.32	27.9 (27.2 to 28.8)		223068	17,573 (17,069 to 18,113)	0.19	7.9 (7.7 to 8.1)		0.91
Total estimated number of persons with LTBI	MS		2836696	55,646 (53,928 to 57,826)	1	2.0 (1.9 to 2.0)		90601	11,784 (11,451 to 12,131)	1	13.0 (12.6 to 13.4)		2927297	67,430 (65,379 to 69,957)	1	2.3 (2.2 to 2.4)		0.17
With solid organ transplant (SOT)	MS		NA	13 (12 to 13)	0			NA	0	0			NA	13 (12 to 13)	0			0
With HIV coinfection but not SOT	MS		NA	247 (239 to 256)	0			NA	25 (24 to 26)	0			NA	271 (263 to 282)	0			0.09
With end-stage renal disease (ESRD) but not SOT or HIV coinfection	MS		NA	0	0			NA	0	0			NA	0	0
With immunosuppressive therapy (e.g., TNF-alpha blocker users) but not SOT or HIV coinfection or ESRD	MS		NA	167 (162 to 173)	0			NA	43 (42 to 44)	0			NA	210 (204 to 218)	0			0.2
With diabetes but not SOT or HIV coinfection or ESRD or immunosuppressive (TNF-alpha blocker users)	MS		NA	6,219 (6,027 to 6,461)	0.11			NA	657 (638 to 676)	0.06			NA	6,876 (6,666 to 7,138)	0.1			0.1
None of the below medical risk factors reported	MS		NA	49,001 (47,488 to 50,923)	0.88			NA	11,059 (10,746 to 11,384)	0.94			NA	60,060 (58,234 to 62,307)	0.89			0.18
1–14 years	MS		556265	178 (167 to 194)	0	0.0 (0.0 to 0.0)		4799	258 (235 to 281)	0.02	5.4 (4.9 to 5.8)		561064	436 (402 to 475)	0.01	0.1 (0.1 to 0.1)		0.59
15–24 years	MS		411537	691 (644 to 745)	0.01	0.2 (0.2 to 0.2)		11126	1,103 (1,062 to 1,147)	0.09	9.9 (9.5 to 10.3)		422664	1,793 (1,706 to 1,892)	0.03	0.4 (0.4 to 0.4)		0.61
25–44 years	MS		689378	7,750 (7,440 to 8,087)	0.14	1.1 (1.1 to 1.2)		60407	6,050 (5,902 to 6,205)	0.51	10.0 (9.8 to 10.3)		749785	13,800 (13,342 to 14,292)	0.2	1.8 (1.8 to 1.9)		0.44
45–64 years	MS		791745	24,250 (23,515 to 25,032)	0.44	3.1 (3.0 to 3.2)		10443	3,514 (3,421 to 3,611)	0.3	33.6 (32.8 to 34.6)		802188	27,764 (26,936 to 28,643)	0.41	3.5 (3.4 to 3.6)		0.13
65+ years	MS		387771	22,778 (22,162 to 23,768)	0.41	5.9 (5.7 to 6.1)		3826	859 (830 to 887)	0.07	22.5 (21.7 to 23.2)		391596	23,637 (22,992 to 24,655)	0.35	6.0 (5.9 to 6.3)		0.04
Non-Hispanic white	MS		1674650	18,082 (17,524 to 18,795)	0.32	1.1 (1.0 to 1.1)		8860	2,964 (2,876 to 3,056)	0.25	33.5 (32.5 to 34.5)		1683510	21,046 (20,399 to 21,851)	0.31	1.3 (1.2 to 1.3)		0.14
Non-Hispanic black	MS		1069540	36,954 (35,813 to 38,398)	0.66	3.5 (3.3 to 3.6)		4219	352 (342 to 363)	0.03	8.4 (8.1 to 8.6)		1073759	37,306 (36,155 to 38,761)	0.55	3.5 (3.4 to 3.6)		0.01
Hispanic	MS		52756	233 (226 to 242)	0	0.4 (0.4 to 0.5)		49938	4,909 (4,774 to 5,049)	0.42	9.8 (9.6 to 10.1)		102694	5,141 (5,000 to 5,291)	0.08	5.0 (4.9 to 5.2)		0.95
Asian or other race/ethnicity	MS		39749	378 (366 to 392)	0.01	0.9 (0.9 to 1.0)		27585	3,558 (3,459 to 3,662)	0.3	12.9 (12.5 to 13.3)		67333	3,936 (3,825 to 4,054)	0.06	5.8 (5.7 to 6.0)		0.9
Total estimated number of persons with LTBI	MT		978550	6,562 (6,369 to 6,820)	1	0.7 (0.7 to 0.7)		15231	506 (491 to 523)	1	3.3 (3.2 to 3.4)		993782	7,069 (6,860 to 7,344)	1	0.7 (0.7 to 0.7)		0.07
With solid organ transplant (SOT)	MT		NA	0	0			NA	0	0			NA	0	0
With HIV coinfection but not SOT	MT		NA	47 (45 to 48)	0.01			NA	0	0			NA	47 (45 to 48)	0.01			0
With end-stage renal disease (ESRD) but not SOT or HIV coinfection	MT		NA	36 (35 to 37)	0.01			NA	0	0			NA	36 (35 to 37)	0.01			0
With immunosuppressive therapy (e.g., TNF-alpha blocker users) but not SOT or HIV coinfection or ESRD	MT		NA	179 (173 to 186)	0.03			NA	0	0			NA	179 (173 to 186)	0.03			0
With diabetes but not SOT or HIV coinfection or ESRD or immunosuppressive (TNF-alpha blocker users)	MT		NA	316 (307 to 329)	0.05			NA	0	0			NA	316 (307 to 329)	0.04			0
None of the below medical risk factors reported	MT		NA	5,985 (5,809 to 6,220)	0.91			NA	0	0			NA	5,985 (5,809 to 6,220)	0.85			0
1–14 years	MT		168901	0	0	0.0 (0.0 to 0.0)		NA	0	0	NA (NA to NA)		168901	0	0	0.0 (0.0 to 0.0)
15–24 years	MT		135790	0	0	0.0 (0.0 to 0.0)		2635	256 (247 to 267)	0.51	9.7 (9.4 to 10.1)		138425	256 (247 to 267)	0.04	0.2 (0.2 to 0.2)		1
25–44 years	MT		233717	625 (600 to 652)	0.1	0.3 (0.3 to 0.3)		6647	250 (244 to 256)	0.49	3.8 (3.7 to 3.9)		240364	875 (844 to 909)	0.12	0.4 (0.4 to 0.4)		0.29
45–64 years	MT		284467	2,438 (2,364 to 2,516)	0.37	0.9 (0.8 to 0.9)		3165	0	0	0.0 (0.0 to 0.0)		287632	2,438 (2,364 to 2,516)	0.34	0.8 (0.8 to 0.9)		0
65+ years	MT		155675	3,500 (3,405 to 3,652)	0.53	2.2 (2.2 to 2.3)		2784	0	0	0.0 (0.0 to 0.0)		158460	3,500 (3,405 to 3,652)	0.5	2.2 (2.1 to 2.3)		0
Non-Hispanic white	MT		890693	4,115 (3,993 to 4,276)	0.63	0.5 (0.4 to 0.5)		7854	0	0	0.0 (0.0 to 0.0)		898548	4,115 (3,993 to 4,276)	0.58	0.5 (0.4 to 0.5)		0
Non-Hispanic black	MT		5920	521 (506 to 541)	0.08	8.8 (8.5 to 9.1)		NA	0	0	NA (NA to NA)		5920	521 (506 to 541)	0.07	8.8 (8.5 to 9.1)		0
Hispanic	MT		31631	35 (34 to 36)	0.01	0.1 (0.1 to 0.1)		2698	0	0	0.0 (0.0 to 0.0)		34329	35 (34 to 36)	0	0.1 (0.1 to 0.1)		0
Asian or other race/ethnicity	MT		50306	1,891 (1,837 to 1,968)	0.29	3.8 (3.7 to 3.9)		4679	0	0	0.0 (0.0 to 0.0)		54985	1,891 (1,837 to 1,968)	0.27	3.4 (3.3 to 3.6)		0
Total estimated number of persons with LTBI	NC		8911796	101,201 (97,902 to 105,297)	1	1.1 (1.1 to 1.2)		812642	102,953 (100,093 to 105,936)	1	12.7 (12.3 to 13.0)		9724438	204,154 (197,995 to 211,233)	1	2.1 (2.0 to 2.2)		0.5
With solid organ transplant (SOT)	NC		NA	23 (22 to 23)	0			NA	41 (40 to 42)	0			NA	63 (61 to 65)	0			0.64
With HIV coinfection but not SOT	NC		NA	588 (569 to 612)	0.01			NA	273 (265 to 280)	0			NA	861 (834 to 892)	0			0.32
With end-stage renal disease (ESRD) but not SOT or HIV coinfection	NC		NA	501 (484 to 521)	0			NA	182 (177 to 188)	0			NA	683 (662 to 709)	0			0.27
With immunosuppressive therapy (e.g., TNF-alpha blocker users) but not SOT or HIV coinfection or ESRD	NC		NA	2,455 (2,375 to 2,554)	0.02			NA	916 (891 to 943)	0.01			NA	3,372 (3,266 to 3,497)	0.02			0.27
With diabetes but not SOT or HIV coinfection or ESRD or immunosuppressive (TNF-alpha blocker users)	NC		NA	10,731 (10,383 to 11,166)	0.11			NA	9,208 (8,951 to 9,476)	0.09			NA	19,940 (19,335 to 20,642)	0.1			0.46
None of the below medical risk factors reported	NC		NA	86,903 (84,068 to 90,421)	0.86			NA	92,332 (89,768 to 95,006)	0.9			NA	179,235 (173,837 to 185,427)	0.88			0.52
1–14 years	NC		1732545	1,067 (1,000 to 1,164)	0.01	0.1 (0.1 to 0.1)		36943	2,387 (2,176 to 2,596)	0.02	6.5 (5.9 to 7.0)		1769488	3,454 (3,176 to 3,760)	0.02	0.2 (0.2 to 0.2)		0.69
15–24 years	NC		1350317	4,364 (4,068 to 4,706)	0.04	0.3 (0.3 to 0.3)		89988	6,077 (5,852 to 6,320)	0.06	6.8 (6.5 to 7.0)		1440305	10,441 (9,920 to 11,026)	0.05	0.7 (0.7 to 0.8)		0.58
25–44 years	NC		2047410	15,417 (14,800 to 16,087)	0.15	0.8 (0.7 to 0.8)		362445	57,350 (55,951 to 58,821)	0.56	15.8 (15.4 to 16.2)		2409855	72,767 (70,751 to 74,907)	0.36	3.0 (2.9 to 3.1)		0.79
45–64 years	NC		2394154	45,188 (43,818 to 46,645)	0.45	1.9 (1.8 to 1.9)		269215	30,811 (30,000 to 31,667)	0.3	11.4 (11.1 to 11.8)		2663369	75,998 (73,818 to 78,312)	0.37	2.9 (2.8 to 2.9)		0.41
65+ years	NC		1387370	35,167 (34,216 to 36,696)	0.35	2.5 (2.5 to 2.6)		54051	6,328 (6,113 to 6,532)	0.06	11.7 (11.3 to 12.1)		1441421	41,495 (40,329 to 43,228)	0.2	2.9 (2.8 to 3.0)		0.15
Non-Hispanic white	NC		5907316	34,150 (33,037 to 35,531)	0.34	0.6 (0.6 to 0.6)		125080	19,988 (19,434 to 20,564)	0.19	16.0 (15.5 to 16.4)		6032397	54,137 (52,471 to 56,096)	0.27	0.9 (0.9 to 0.9)		0.37
Non-Hispanic black	NC		1976818	60,027 (58,070 to 62,458)	0.59	3.0 (2.9 to 3.2)		97859	8,370 (8,137 to 8,612)	0.08	8.6 (8.3 to 8.8)		2074676	68,397 (66,207 to 71,070)	0.34	3.3 (3.2 to 3.4)		0.12
Hispanic	NC		510185	2,568 (2,484 to 2,673)	0.03	0.5 (0.5 to 0.5)		418283	42,101 (40,930 to 43,321)	0.41	10.1 (9.8 to 10.4)		928467	44,669 (43,415 to 45,993)	0.22	4.8 (4.7 to 5.0)		0.94
Asian or other race/ethnicity	NC		517478	4,456 (4,311 to 4,635)	0.04	0.9 (0.8 to 0.9)		171420	32,495 (31,591 to 33,439)	0.32	19.0 (18.4 to 19.5)		688899	36,951 (35,902 to 38,074)	0.18	5.4 (5.2 to 5.5)		0.88
Total estimated number of persons with LTBI	ND		691538	5,814 (5,606 to 6,065)	1	0.8 (0.8 to 0.9)		30308	8,996 (8,713 to 9,290)	1	29.7 (28.7 to 30.7)		721846	14,809 (14,319 to 15,355)	1	2.1 (2.0 to 2.1)		0.61
With solid organ transplant (SOT)	ND		NA	0	0			NA	0	0			NA	0	0
With HIV coinfection but not SOT	ND		NA	0	0			NA	42 (41 to 44)	0			NA	42 (41 to 44)	0			1
With end-stage renal disease (ESRD) but not SOT or HIV coinfection	ND		NA	28 (27 to 29)	0			NA	0	0			NA	28 (27 to 29)	0			0
With immunosuppressive therapy (e.g., TNF-alpha blocker users) but not SOT or HIV coinfection or ESRD	ND		NA	0	0			NA	0	0			NA	0	0
With diabetes but not SOT or HIV coinfection or ESRD or immunosuppressive (TNF-alpha blocker users)	ND		NA	517 (498 to 539)	0.09			NA	266 (256 to 276)	0.03			NA	783 (754 to 815)	0.05			0.34
None of the below medical risk factors reported	ND		NA	5,268 (5,081 to 5,496)	0.91			NA	8,687 (8,416 to 8,971)	0.97			NA	13,956 (13,497 to 14,467)	0.94			0.62
1–14 years	ND		132555	289 (271 to 315)	0.05	0.2 (0.2 to 0.2)		2331	645 (588 to 702)	0.07	27.7 (25.2 to 30.1)		134886	934 (859 to 1,017)	0.06	0.7 (0.6 to 0.8)		0.69
15–24 years	ND		92268	545 (508 to 588)	0.09	0.6 (0.6 to 0.6)		6057	1,282 (1,235 to 1,333)	0.14	21.2 (20.4 to 22.0)		98325	1,828 (1,743 to 1,922)	0.12	1.9 (1.8 to 2.0)		0.7
25–44 years	ND		197792	583 (560 to 609)	0.1	0.3 (0.3 to 0.3)		14142	4,750 (4,634 to 4,872)	0.53	33.6 (32.8 to 34.4)		211934	5,333 (5,194 to 5,480)	0.36	2.5 (2.5 to 2.6)		0.89
45–64 years	ND		174684	3,062 (2,970 to 3,161)	0.53	1.8 (1.7 to 1.8)		6755	2,162 (2,105 to 2,222)	0.24	32.0 (31.2 to 32.9)		181439	5,225 (5,075 to 5,384)	0.35	2.9 (2.8 to 3.0)		0.41
65+ years	ND		94239	1,333 (1,297 to 1,391)	0.23	1.4 (1.4 to 1.5)		1023	156 (151 to 161)	0.02	15.3 (14.8 to 15.8)		95262	1,490 (1,448 to 1,553)	0.1	1.6 (1.5 to 1.6)		0.1
Non-Hispanic white	ND		626705	2,958 (2,852 to 3,085)	0.51	0.5 (0.5 to 0.5)		9932	1,253 (1,217 to 1,291)	0.14	12.6 (12.2 to 13.0)		636637	4,211 (4,068 to 4,376)	0.28	0.7 (0.6 to 0.7)		0.3
Non-Hispanic black	ND		8287	778 (750 to 815)	0.13	9.4 (9.1 to 9.8)		5605	2,581 (2,501 to 2,665)	0.29	46.1 (44.6 to 47.5)		13893	3,360 (3,251 to 3,480)	0.23	24.2 (23.4 to 25.1)		0.77
Hispanic	ND		15476	207 (199 to 217)	0.04	1.3 (1.3 to 1.4)		6326	1,126 (1,079 to 1,174)	0.13	17.8 (17.1 to 18.6)		21801	1,333 (1,278 to 1,391)	0.09	6.1 (5.9 to 6.4)		0.84
Asian or other race/ethnicity	ND		41071	1,871 (1,805 to 1,947)	0.32	4.6 (4.4 to 4.7)		8444	4,036 (3,916 to 4,161)	0.45	47.8 (46.4 to 49.3)		49514	5,906 (5,722 to 6,108)	0.4	11.9 (11.6 to 12.3)		0.68
Total estimated number of persons with LTBI	NE		1720394	5,961 (5,750 to 6,238)	1	0.3 (0.3 to 0.4)		137608	23,159 (22,526 to 23,824)	1	16.8 (16.4 to 17.3)		1858001	29,120 (28,276 to 30,062)	1	1.6 (1.5 to 1.6)		0.8
With solid organ transplant (SOT)	NE		NA	0	0			NA	0	0			NA	0	0
With HIV coinfection but not SOT	NE		NA	0	0			NA	14 (13 to 14)	0			NA	14 (13 to 14)	0			1
With end-stage renal disease (ESRD) but not SOT or HIV coinfection	NE		NA	40 (39 to 42)	0.01			NA	21 (21 to 22)	0			NA	61 (59 to 64)	0			0.35
With immunosuppressive therapy (e.g., TNF-alpha blocker users) but not SOT or HIV coinfection or ESRD	NE		NA	296 (286 to 310)	0.05			NA	158 (153 to 162)	0.01			NA	454 (439 to 473)	0.02			0.35
With diabetes but not SOT or HIV coinfection or ESRD or immunosuppressive (TNF-alpha blocker users)	NE		NA	220 (213 to 230)	0.04			NA	1,298 (1,261 to 1,337)	0.06			NA	1,518 (1,474 to 1,567)	0.05			0.86
None of the below medical risk factors reported	NE		NA	5,404 (5,213 to 5,656)	0.91			NA	21,668 (21,077 to 22,288)	0.94			NA	27,072 (26,289 to 27,944)	0.93			0.8
1–14 years	NE		362238	200 (187 to 218)	0.03	0.1 (0.1 to 0.1)		6640	323 (294 to 351)	0.01	4.9 (4.4 to 5.3)		368878	523 (482 to 569)	0.02	0.1 (0.1 to 0.2)		0.62
15–24 years	NE		239852	545 (508 to 588)	0.09	0.2 (0.2 to 0.2)		21351	2,128 (2,049 to 2,213)	0.09	10.0 (9.6 to 10.4)		261203	2,674 (2,558 to 2,802)	0.09	1.0 (1.0 to 1.1)		0.8
25–44 years	NE		409880	1,333 (1,280 to 1,391)	0.22	0.3 (0.3 to 0.3)		71513	12,900 (12,585 to 13,231)	0.56	18.0 (17.6 to 18.5)		481392	14,233 (13,865 to 14,622)	0.49	3.0 (2.9 to 3.0)		0.91
45–64 years	NE		450277	938 (909 to 968)	0.16	0.2 (0.2 to 0.2)		33546	7,027 (6,842 to 7,222)	0.3	20.9 (20.4 to 21.5)		483823	7,965 (7,751 to 8,190)	0.27	1.6 (1.6 to 1.7)		0.88
65+ years	NE		258147	2,944 (2,865 to 3,072)	0.49	1.1 (1.1 to 1.2)		4558	781 (755 to 806)	0.03	17.1 (16.6 to 17.7)		262705	3,726 (3,620 to 3,879)	0.13	1.4 (1.4 to 1.5)		0.21
Non-Hispanic white	NE		1451206	4,321 (4,168 to 4,520)	0.72	0.3 (0.3 to 0.3)		15970	5,549 (5,399 to 5,708)	0.24	34.7 (33.8 to 35.7)		1467176	9,870 (9,567 to 10,228)	0.34	0.7 (0.7 to 0.7)		0.56
Non-Hispanic black	NE		70968	734 (709 to 767)	0.12	1.0 (1.0 to 1.1)		9198	2,215 (2,154 to 2,279)	0.1	24.1 (23.4 to 24.8)		80166	2,949 (2,863 to 3,047)	0.1	3.7 (3.6 to 3.8)		0.75
Hispanic	NE		129938	906 (873 to 950)	0.15	0.7 (0.7 to 0.7)		79953	8,395 (8,165 to 8,637)	0.36	10.5 (10.2 to 10.8)		209891	9,301 (9,038 to 9,587)	0.32	4.4 (4.3 to 4.6)		0.9
Asian or other race/ethnicity	NE		68282	0	0	0.0 (0.0 to 0.0)		32486	6,999 (6,808 to 7,200)	0.3	21.5 (21.0 to 22.2)		100768	6,999 (6,808 to 7,200)	0.24	6.9 (6.8 to 7.1)		1
Total estimated number of persons with LTBI	NH		1235051	2,779 (2,699 to 2,888)	1	0.2 (0.2 to 0.2)		75644	12,911 (12,530 to 13,307)	1	17.1 (16.6 to 17.6)		1310694	15,690 (15,229 to 16,196)	1	1.2 (1.2 to 1.2)		0.82
With solid organ transplant (SOT)	NH		NA	0	0			NA	0	0			NA	0	0
With HIV coinfection but not SOT	NH		NA	0	0			NA	45 (44 to 46)	0			NA	45 (44 to 46)	0			1
With end-stage renal disease (ESRD) but not SOT or HIV coinfection	NH		NA	0	0			NA	25 (25 to 26)	0			NA	25 (25 to 26)	0			1
With immunosuppressive therapy (e.g., TNF-alpha blocker users) but not SOT or HIV coinfection or ESRD	NH		NA	0	0			NA	53 (51 to 54)	0			NA	53 (51 to 54)	0			1
With diabetes but not SOT or HIV coinfection or ESRD or immunosuppressive (TNF-alpha blocker users)	NH		NA	0	0			NA	495 (479 to 512)	0.04			NA	495 (479 to 512)	0.03			1
None of the below medical risk factors reported	NH		NA	2,779 (2,699 to 2,888)	1			NA	12,292 (11,931 to 12,669)	0.95			NA	15,072 (14,630 to 15,557)	0.96			0.82
1–14 years	NH		196614	0	0	0.0 (0.0 to 0.0)		5444	645 (588 to 702)	0.05	11.9 (10.8 to 12.9)		202057	645 (588 to 702)	0.04	0.3 (0.3 to 0.3)		1
15–24 years	NH		177245	36 (34 to 39)	0.01	0.0 (0.0 to 0.0)		6327	1,026 (988 to 1,067)	0.08	16.2 (15.6 to 16.9)		183572	1,062 (1,022 to 1,106)	0.07	0.6 (0.6 to 0.6)		0.97
25–44 years	NH		287532	0	0	0.0 (0.0 to 0.0)		25636	7,450 (7,268 to 7,641)	0.58	29.1 (28.4 to 29.8)		313168	7,450 (7,268 to 7,641)	0.47	2.4 (2.3 to 2.4)		1
45–64 years	NH		382896	1,188 (1,152 to 1,226)	0.43	0.3 (0.3 to 0.3)		23971	3,243 (3,158 to 3,333)	0.25	13.5 (13.2 to 13.9)		406867	4,431 (4,309 to 4,559)	0.28	1.1 (1.1 to 1.1)		0.73
65+ years	NH		190764	1,556 (1,514 to 1,623)	0.56	0.8 (0.8 to 0.9)		14266	547 (528 to 565)	0.04	3.8 (3.7 to 4.0)		205030	2,102 (2,042 to 2,188)	0.13	1.0 (1.0 to 1.1)		0.26
Non-Hispanic white	NH		1169803	2,622 (2,546 to 2,723)	0.94	0.2 (0.2 to 0.2)		33873	4,630 (4,494 to 4,772)	0.36	13.7 (13.3 to 14.1)		1203676	7,252 (7,040 to 7,495)	0.46	0.6 (0.6 to 0.6)		0.64
Non-Hispanic black	NH		9273	0	0	0.0 (0.0 to 0.0)		7489	1,377 (1,335 to 1,421)	0.11	18.4 (17.8 to 19.0)		16761	1,377 (1,335 to 1,421)	0.09	8.2 (8.0 to 8.5)		1
Hispanic	NH		30146	126 (122 to 132)	0.05	0.4 (0.4 to 0.4)		6855	1,454 (1,409 to 1,501)	0.11	21.2 (20.6 to 21.9)		37002	1,580 (1,532 to 1,632)	0.1	4.3 (4.1 to 4.4)		0.92
Asian or other race/ethnicity	NH		25828	32 (31 to 33)	0.01	0.1 (0.1 to 0.1)		27427	5,449 (5,292 to 5,613)	0.42	19.9 (19.3 to 20.5)		53255	5,481 (5,323 to 5,646)	0.35	10.3 (10.0 to 10.6)		0.99
Total estimated number of persons with LTBI	NJ		6894740	51,609 (49,915 to 53,804)	1	0.7 (0.7 to 0.8)		1976792	238,214 (231,668 to 245,043)	1	12.1 (11.7 to 12.4)		8871533	289,823 (281,583 to 298,846)	1	3.3 (3.2 to 3.4)		0.82
With solid organ transplant (SOT)	NJ		NA	21 (20 to 21)	0			NA	47 (46 to 48)	0			NA	68 (66 to 70)	0			0.7
With HIV coinfection but not SOT	NJ		NA	273 (264 to 285)	0.01			NA	850 (827 to 875)	0			NA	1,124 (1,091 to 1,159)	0			0.76
With end-stage renal disease (ESRD) but not SOT or HIV coinfection	NJ		NA	157 (152 to 163)	0			NA	476 (463 to 490)	0			NA	633 (615 to 653)	0			0.75
With immunosuppressive therapy (e.g., TNF-alpha blocker users) but not SOT or HIV coinfection or ESRD	NJ		NA	2,001 (1,936 to 2,086)	0.04			NA	3,476 (3,380 to 3,576)	0.01			NA	5,476 (5,315 to 5,662)	0.02			0.63
With diabetes but not SOT or HIV coinfection or ESRD or immunosuppressive (TNF-alpha blocker users)	NJ		NA	4,047 (3,915 to 4,217)	0.08			NA	23,112 (22,477 to 23,775)	0.1			NA	27,159 (26,392 to 27,992)	0.09			0.85
None of the below medical risk factors reported	NJ		NA	45,111 (43,628 to 47,031)	0.87			NA	210,252 (204,476 to 216,279)	0.88			NA	255,364 (248,104 to 263,310)	0.88			0.82
1–14 years	NJ		1499318	1,044 (979 to 1,139)	0.02	0.1 (0.1 to 0.1)		93003	2,968 (2,706 to 3,228)	0.01	3.2 (2.9 to 3.5)		1592321	4,012 (3,685 to 4,367)	0.01	0.3 (0.2 to 0.3)		0.74
15–24 years	NJ		1022215	3,127 (2,915 to 3,373)	0.06	0.3 (0.3 to 0.3)		190128	15,051 (14,494 to 15,653)	0.06	7.9 (7.6 to 8.2)		1212343	18,179 (17,409 to 19,026)	0.06	1.5 (1.4 to 1.6)		0.83
25–44 years	NJ		1573076	5,708 (5,480 to 5,957)	0.11	0.4 (0.3 to 0.4)		714090	109,200 (106,537 to 112,000)	0.46	15.3 (14.9 to 15.7)		2287166	114,908 (112,017 to 117,957)	0.4	5.0 (4.9 to 5.2)		0.95
45–64 years	NJ		1793950	18,562 (18,000 to 19,161)	0.36	1.0 (1.0 to 1.1)		705425	92,432 (90,000 to 95,000)	0.39	13.1 (12.8 to 13.5)		2499376	110,995 (108,000 to 114,161)	0.38	4.4 (4.3 to 4.6)		0.83
65+ years	NJ		1006181	23,167 (22,541 to 24,174)	0.45	2.3 (2.2 to 2.4)		274146	18,562 (17,932 to 19,161)	0.08	6.8 (6.5 to 7.0)		1280327	41,729 (40,473 to 43,335)	0.14	3.3 (3.2 to 3.4)		0.44
Non-Hispanic white	NJ		4697448	22,704 (21,958 to 23,669)	0.44	0.5 (0.5 to 0.5)		455647	42,382 (41,219 to 43,596)	0.18	9.3 (9.0 to 9.6)		5153095	65,086 (63,176 to 67,265)	0.22	1.3 (1.2 to 1.3)		0.65
Non-Hispanic black	NJ		980975	21,247 (20,553 to 22,148)	0.41	2.2 (2.1 to 2.3)		193026	12,996 (12,639 to 13,368)	0.05	6.7 (6.5 to 6.9)		1174001	34,242 (33,192 to 35,516)	0.12	2.9 (2.8 to 3.0)		0.38
Hispanic	NJ		876516	6,006 (5,810 to 6,260)	0.12	0.7 (0.7 to 0.7)		780090	88,802 (86,362 to 91,348)	0.37	11.4 (11.1 to 11.7)		1656606	94,809 (92,173 to 97,608)	0.33	5.7 (5.6 to 5.9)		0.94
Asian or other race/ethnicity	NJ		339802	1,652 (1,594 to 1,727)	0.03	0.5 (0.5 to 0.5)		548030	94,034 (91,449 to 96,731)	0.39	17.2 (16.7 to 17.7)		887832	95,686 (93,043 to 98,458)	0.33	10.8 (10.5 to 11.1)		0.98
Total estimated number of persons with LTBI	NM		1809091	22,340 (21,655 to 23,219)	1	1.2 (1.2 to 1.3)		200051	25,799 (25,074 to 26,550)	1	12.9 (12.5 to 13.3)		2009142	48,139 (46,729 to 49,769)	1	2.4 (2.3 to 2.5)		0.54
With solid organ transplant (SOT)	NM		NA	11 (11 to 12)	0			NA	23 (22 to 24)	0			NA	34 (33 to 35)	0			0.67
With HIV coinfection but not SOT	NM		NA	113 (110 to 118)	0.01			NA	40 (39 to 42)	0			NA	154 (149 to 159)	0			0.26
With end-stage renal disease (ESRD) but not SOT or HIV coinfection	NM		NA	202 (196 to 210)	0.01			NA	106 (103 to 109)	0			NA	308 (299 to 319)	0.01			0.34
With immunosuppressive therapy (e.g., TNF-alpha blocker users) but not SOT or HIV coinfection or ESRD	NM		NA	77 (75 to 80)	0			NA	186 (181 to 192)	0.01			NA	263 (256 to 272)	0.01			0.71
With diabetes but not SOT or HIV coinfection or ESRD or immunosuppressive (TNF-alpha blocker users)	NM		NA	2,992 (2,900 to 3,109)	0.13			NA	3,698 (3,595 to 3,805)	0.14			NA	6,690 (6,495 to 6,915)	0.14			0.55
None of the below medical risk factors reported	NM		NA	18,944 (18,363 to 19,689)	0.85			NA	21,745 (21,134 to 22,379)	0.84			NA	40,690 (39,496 to 42,068)	0.85			0.53
1–14 years	NM		381153	67 (63 to 73)	0	0.0 (0.0 to 0.0)		13453	323 (294 to 351)	0.01	2.4 (2.2 to 2.6)		394606	389 (357 to 424)	0.01	0.1 (0.1 to 0.1)		0.83
15–24 years	NM		258845	364 (339 to 392)	0.02	0.1 (0.1 to 0.2)		25938	1,667 (1,605 to 1,733)	0.06	6.4 (6.2 to 6.7)		284783	2,030 (1,944 to 2,125)	0.04	0.7 (0.7 to 0.7)		0.82
25–44 years	NM		428143	2,500 (2,400 to 2,609)	0.11	0.6 (0.6 to 0.6)		73872	10,000 (9,756 to 10,256)	0.39	13.5 (13.2 to 13.9)		502015	12,500 (12,156 to 12,865)	0.26	2.5 (2.4 to 2.6)		0.8
45–64 years	NM		433833	9,688 (9,394 to 10,000)	0.43	2.2 (2.2 to 2.3)		62641	10,216 (9,947 to 10,500)	0.4	16.3 (15.9 to 16.8)		496474	19,904 (19,341 to 20,500)	0.41	4.0 (3.9 to 4.1)		0.51
65+ years	NM		307117	9,722 (9,459 to 10,145)	0.44	3.2 (3.1 to 3.3)		24147	3,594 (3,472 to 3,710)	0.14	14.9 (14.4 to 15.4)		331264	13,316 (12,931 to 13,855)	0.28	4.0 (3.9 to 4.2)		0.27
Non-Hispanic white	NM		779822	8,744 (8,474 to 9,087)	0.39	1.1 (1.1 to 1.2)		27560	2,606 (2,535 to 2,680)	0.1	9.5 (9.2 to 9.7)		807382	11,350 (11,009 to 11,767)	0.24	1.4 (1.4 to 1.5)		0.23
Non-Hispanic black	NM		32821	810 (786 to 842)	0.04	2.5 (2.4 to 2.6)		2887	177 (172 to 182)	0.01	6.1 (5.9 to 6.3)		35708	987 (958 to 1,024)	0.02	2.8 (2.7 to 2.9)		0.18
Hispanic	NM		719617	3,993 (3,872 to 4,151)	0.18	0.6 (0.5 to 0.6)		137483	19,596 (19,042 to 20,170)	0.76	14.3 (13.9 to 14.7)		857100	23,589 (22,913 to 24,320)	0.49	2.8 (2.7 to 2.8)		0.83
Asian or other race/ethnicity	NM		276832	8,792 (8,523 to 9,138)	0.39	3.2 (3.1 to 3.3)		32122	3,421 (3,326 to 3,519)	0.13	10.6 (10.4 to 11.0)		308952	12,213 (11,849 to 12,658)	0.25	4.0 (3.8 to 4.1)		0.28
Total estimated number of persons with LTBI	NV		2275979	18,415 (17,765 to 19,196)	1	0.8 (0.8 to 0.8)		514073	52,964 (51,451 to 54,533)	1	10.3 (10.0 to 10.6)		2790052	71,379 (69,217 to 73,729)	1	2.6 (2.5 to 2.6)		0.74
With solid organ transplant (SOT)	NV		NA	8 (7 to 8)	0			NA	0	0			NA	8 (7 to 8)	0			0
With HIV coinfection but not SOT	NV		NA	108 (104 to 113)	0.01			NA	188 (183 to 193)	0			NA	296 (287 to 306)	0			0.64
With end-stage renal disease (ESRD) but not SOT or HIV coinfection	NV		NA	0	0			NA	91 (89 to 94)	0			NA	91 (89 to 94)	0			1
With immunosuppressive therapy (e.g., TNF-alpha blocker users) but not SOT or HIV coinfection or ESRD	NV		NA	428 (414 to 446)	0.02			NA	109 (106 to 112)	0			NA	538 (520 to 558)	0.01			0.2
With diabetes but not SOT or HIV coinfection or ESRD or immunosuppressive (TNF-alpha blocker users)	NV		NA	1,151 (1,110 to 1,202)	0.06			NA	8,311 (8,076 to 8,555)	0.16			NA	9,462 (9,186 to 9,757)	0.13			0.88
None of the below medical risk factors reported	NV		NA	16,720 (16,129 to 17,428)	0.91			NA	44,265 (42,998 to 45,579)	0.84			NA	60,985 (59,127 to 63,007)	0.85			0.73
1–14 years	NV		505712	133 (125 to 145)	0.01	0.0 (0.0 to 0.0)		14493	1,548 (1,412 to 1,684)	0.03	10.7 (9.7 to 11.6)		520205	1,682 (1,537 to 1,830)	0.02	0.3 (0.3 to 0.4)		0.92
15–24 years	NV		322763	1,782 (1,661 to 1,922)	0.1	0.6 (0.5 to 0.6)		32283	2,359 (2,272 to 2,453)	0.04	7.3 (7.0 to 7.6)		355046	4,141 (3,933 to 4,375)	0.06	1.2 (1.1 to 1.2)		0.57
25–44 years	NV		577145	3,792 (3,640 to 3,957)	0.21	0.7 (0.6 to 0.7)		211673	22,000 (21,463 to 22,564)	0.42	10.4 (10.1 to 10.7)		788818	25,792 (25,103 to 26,521)	0.36	3.3 (3.2 to 3.4)		0.85
45–64 years	NV		540258	7,875 (7,636 to 8,129)	0.43	1.5 (1.4 to 1.5)		183645	21,838 (21,263 to 22,444)	0.41	11.9 (11.6 to 12.2)		723903	29,713 (28,900 to 30,573)	0.42	4.1 (4.0 to 4.2)		0.73
65+ years	NV		330101	4,833 (4,703 to 5,043)	0.26	1.5 (1.4 to 1.5)		71979	5,219 (5,042 to 5,387)	0.1	7.3 (7.0 to 7.5)		402080	10,052 (9,744 to 10,431)	0.14	2.5 (2.4 to 2.6)		0.52
Non-Hispanic white	NV		1323019	10,648 (10,275 to 11,097)	0.58	0.8 (0.8 to 0.8)		79619	8,236 (7,999 to 8,483)	0.16	10.3 (10.0 to 10.7)		1402638	18,884 (18,273 to 19,580)	0.26	1.3 (1.3 to 1.4)		0.44
Non-Hispanic black	NV		234225	4,489 (4,333 to 4,675)	0.24	1.9 (1.9 to 2.0)		9758	3,433 (3,335 to 3,535)	0.06	35.2 (34.2 to 36.2)		243984	7,922 (7,669 to 8,210)	0.11	3.2 (3.1 to 3.4)		0.43
Hispanic	NV		471900	2,118 (2,039 to 2,213)	0.12	0.4 (0.4 to 0.5)		294351	18,218 (17,701 to 18,754)	0.34	6.2 (6.0 to 6.4)		766251	20,336 (19,740 to 20,967)	0.28	2.7 (2.6 to 2.7)		0.9
Asian or other race/ethnicity	NV		246834	1,161 (1,118 to 1,210)	0.06	0.5 (0.5 to 0.5)		130346	23,077 (22,416 to 23,762)	0.44	17.7 (17.2 to 18.2)		377180	24,237 (23,535 to 24,972)	0.34	6.4 (6.2 to 6.6)		0.95
Total estimated number of persons with LTBI	NY		15076325	116,927 (112,912 to 121,895)	1	0.8 (0.7 to 0.8)		4408752	589,623 (573,346 to 606,588)	1	13.4 (13.0 to 13.8)		19485078	706,551 (686,257 to 728,482)	1	3.6 (3.5 to 3.7)		0.83
With solid organ transplant (SOT)	NY		NA	38 (37 to 40)	0			NA	147 (143 to 151)	0			NA	185 (179 to 191)	0			0.79
With HIV coinfection but not SOT	NY		NA	947 (914 to 987)	0.01			NA	1,676 (1,630 to 1,724)	0			NA	2,623 (2,544 to 2,711)	0			0.64
With end-stage renal disease (ESRD) but not SOT or HIV coinfection	NY		NA	371 (358 to 387)	0			NA	836 (812 to 860)	0			NA	1,207 (1,171 to 1,246)	0			0.69
With immunosuppressive therapy (e.g., TNF-alpha blocker users) but not SOT or HIV coinfection or ESRD	NY		NA	1,393 (1,345 to 1,452)	0.01			NA	6,841 (6,652 to 7,038)	0.01			NA	8,234 (7,997 to 8,489)	0.01			0.83
With diabetes but not SOT or HIV coinfection or ESRD or immunosuppressive (TNF-alpha blocker users)	NY		NA	9,760 (9,425 to 10,172)	0.08			NA	54,101 (52,608 to 55,657)	0.09			NA	63,860 (62,033 to 65,829)	0.09			0.85
None of the below medical risk factors reported	NY		NA	104,419 (100,832 to 108,857)	0.89			NA	526,024 (511,502 to 541,159)	0.89			NA	630,443 (612,333 to 650,016)	0.89			0.83
1–14 years	NY		3141426	1,733 (1,625 to 1,891)	0.01	0.1 (0.1 to 0.1)		128201	7,355 (6,706 to 8,000)	0.01	5.7 (5.2 to 6.2)		3269627	9,088 (8,331 to 9,891)	0.01	0.3 (0.3 to 0.3)		0.81
15–24 years	NY		2260013	9,527 (8,881 to 10,275)	0.08	0.4 (0.4 to 0.5)		393140	38,333 (36,914 to 39,867)	0.07	9.8 (9.4 to 10.1)		2653153	47,861 (45,795 to 50,141)	0.07	1.8 (1.7 to 1.9)		0.8
25–44 years	NY		3774039	19,292 (18,520 to 20,130)	0.16	0.5 (0.5 to 0.5)		1587135	259,700 (253,366 to 266,359)	0.44	16.4 (16.0 to 16.8)		5361174	278,992 (271,886 to 286,489)	0.39	5.2 (5.1 to 5.3)		0.93
45–64 years	NY		3675622	47,375 (45,939 to 48,903)	0.41	1.3 (1.2 to 1.3)		1481123	232,595 (226,474 to 239,056)	0.39	15.7 (15.3 to 16.1)		5156746	279,970 (272,413 to 287,959)	0.4	5.4 (5.3 to 5.6)		0.83
65+ years	NY		2225225	39,000 (37,946 to 40,696)	0.33	1.8 (1.7 to 1.8)		819153	51,641 (49,887 to 53,306)	0.09	6.3 (6.1 to 6.5)		3044378	90,641 (87,833 to 94,002)	0.13	3.0 (2.9 to 3.1)		0.57
Non-Hispanic white	NY		10053618	48,225 (46,571 to 50,269)	0.41	0.5 (0.5 to 0.5)		1031583	152,522 (148,312 to 156,909)	0.26	14.8 (14.4 to 15.2)		11085200	200,746 (194,883 to 207,177)	0.28	1.8 (1.8 to 1.9)		0.76
Non-Hispanic black	NY		1874524	52,902 (51,083 to 55,152)	0.45	2.8 (2.7 to 2.9)		758446	45,053 (43,809 to 46,350)	0.08	5.9 (5.8 to 6.1)		2632969	97,955 (94,892 to 101,502)	0.14	3.7 (3.6 to 3.9)		0.46
Hispanic	NY		2149705	10,291 (9,937 to 10,730)	0.09	0.5 (0.5 to 0.5)		1300754	171,114 (166,390 to 176,038)	0.29	13.2 (12.8 to 13.5)		3450459	181,405 (176,326 to 186,768)	0.26	5.3 (5.1 to 5.4)		0.94
Asian or other race/ethnicity	NY		998479	5,510 (5,321 to 5,744)	0.05	0.6 (0.5 to 0.6)		1317970	220,935 (214,835 to 227,292)	0.37	16.8 (16.3 to 17.2)		2316450	226,444 (220,155 to 233,035)	0.32	9.8 (9.5 to 10.1)		0.98
Total estimated number of persons with LTBI	OH		10894625	61,670 (59,722 to 64,175)	1	0.6 (0.5 to 0.6)		506631	89,057 (86,452 to 91,766)	1	17.6 (17.1 to 18.1)		11401254	150,727 (146,174 to 155,941)	1	1.3 (1.3 to 1.4)		0.59
With solid organ transplant (SOT)	OH		NA	27 (26 to 28)	0			NA	7 (7 to 8)	0			NA	35 (34 to 36)	0			0.22
With HIV coinfection but not SOT	OH		NA	202 (196 to 211)	0			NA	252 (244 to 260)	0			NA	454 (441 to 470)	0			0.55
With end-stage renal disease (ESRD) but not SOT or HIV coinfection	OH		NA	116 (112 to 120)	0			NA	85 (82 to 87)	0			NA	200 (194 to 208)	0			0.42
With immunosuppressive therapy (e.g., TNF-alpha blocker users) but not SOT or HIV coinfection or ESRD	OH		NA	1,287 (1,246 to 1,339)	0.02			NA	410 (398 to 422)	0			NA	1,697 (1,644 to 1,762)	0.01			0.24
With diabetes but not SOT or HIV coinfection or ESRD or immunosuppressive (TNF-alpha blocker users)	OH		NA	4,160 (4,029 to 4,329)	0.07			NA	5,370 (5,212 to 5,534)	0.06			NA	9,530 (9,241 to 9,863)	0.06			0.56
None of the below medical risk factors reported	OH		NA	55,878 (54,113 to 58,147)	0.91			NA	82,933 (80,508 to 85,455)	0.93			NA	138,811 (134,621 to 143,602)	0.92			0.6
1–14 years	OH		2012591	378 (354 to 412)	0.01	0.0 (0.0 to 0.0)		26391	3,742 (3,412 to 4,070)	0.04	14.2 (12.9 to 15.4)		2038982	4,120 (3,766 to 4,482)	0.03	0.2 (0.2 to 0.2)		0.91
15–24 years	OH		1455360	2,327 (2,169 to 2,510)	0.04	0.2 (0.1 to 0.2)		62477	7,256 (6,988 to 7,547)	0.08	11.6 (11.2 to 12.1)		1517837	9,584 (9,157 to 10,056)	0.06	0.6 (0.6 to 0.7)		0.76
25–44 years	OH		2644554	7,125 (6,840 to 7,435)	0.12	0.3 (0.3 to 0.3)		220794	49,500 (48,293 to 50,769)	0.56	22.4 (21.9 to 23.0)		2865347	56,625 (55,133 to 58,204)	0.38	2.0 (1.9 to 2.0)		0.87
45–64 years	OH		2982433	24,562 (23,818 to 25,355)	0.4	0.8 (0.8 to 0.9)		144699	22,324 (21,737 to 22,944)	0.25	15.4 (15.0 to 15.9)		3127131	46,887 (45,555 to 48,299)	0.31	1.5 (1.5 to 1.5)		0.48
65+ years	OH		1799687	27,278 (26,541 to 28,464)	0.44	1.5 (1.5 to 1.6)		52270	6,234 (6,023 to 6,435)	0.07	11.9 (11.5 to 12.3)		1851957	33,512 (32,563 to 34,899)	0.22	1.8 (1.8 to 1.9)		0.19
Non-Hispanic white	OH		8971556	39,395 (38,150 to 40,995)	0.64	0.4 (0.4 to 0.5)		153248	26,560 (25,781 to 27,370)	0.3	17.3 (16.8 to 17.9)		9124804	65,955 (63,931 to 68,365)	0.44	0.7 (0.7 to 0.7)		0.4
Non-Hispanic black	OH		1274289	21,205 (20,535 to 22,066)	0.34	1.7 (1.6 to 1.7)		93110	16,733 (16,245 to 17,240)	0.19	18.0 (17.4 to 18.5)		1367399	37,937 (36,781 to 39,306)	0.25	2.8 (2.7 to 2.9)		0.44
Hispanic	OH		276198	546 (529 to 568)	0.01	0.2 (0.2 to 0.2)		84966	8,506 (8,255 to 8,766)	0.1	10.0 (9.7 to 10.3)		361164	9,052 (8,784 to 9,335)	0.06	2.5 (2.4 to 2.6)		0.94
Asian or other race/ethnicity	OH		372583	525 (508 to 546)	0.01	0.1 (0.1 to 0.1)		175306	37,258 (36,170 to 38,390)	0.42	21.3 (20.6 to 21.9)		547889	37,783 (36,678 to 38,936)	0.25	6.9 (6.7 to 7.1)		0.99
Total estimated number of persons with LTBI	OK		3471353	37,719 (36,473 to 39,270)	1	1.1 (1.1 to 1.1)		227203	25,802 (24,962 to 26,672)	1	11.4 (11.0 to 11.7)		3698557	63,521 (61,435 to 65,942)	1	1.7 (1.7 to 1.8)		0.41
With solid organ transplant (SOT)	OK		NA	6 (6 to 6)	0			NA	0	0			NA	6 (6 to 6)	0			0
With HIV coinfection but not SOT	OK		NA	19 (18 to 20)	0			NA	14 (14 to 15)	0			NA	33 (32 to 34)	0			0.43
With end-stage renal disease (ESRD) but not SOT or HIV coinfection	OK		NA	33 (32 to 35)	0			NA	44 (43 to 46)	0			NA	77 (75 to 80)	0			0.57
With immunosuppressive therapy (e.g., TNF-alpha blocker users) but not SOT or HIV coinfection or ESRD	OK		NA	997 (964 to 1,039)	0.03			NA	48 (46 to 50)	0			NA	1,045 (1,010 to 1,089)	0.02			0.05
With diabetes but not SOT or HIV coinfection or ESRD or immunosuppressive (TNF-alpha blocker users)	OK		NA	4,512 (4,364 to 4,697)	0.12			NA	2,837 (2,743 to 2,934)	0.11			NA	7,349 (7,107 to 7,631)	0.12			0.39
None of the below medical risk factors reported	OK		NA	32,151 (31,089 to 33,473)	0.85			NA	22,859 (22,116 to 23,629)	0.89			NA	55,010 (53,205 to 57,102)	0.87			0.42
1–14 years	OK		754828	467 (438 to 509)	0.01	0.1 (0.1 to 0.1)		8704	2,194 (2,000 to 2,386)	0.09	25.2 (23.0 to 27.4)		763532	2,660 (2,437 to 2,895)	0.04	0.3 (0.3 to 0.4)		0.82
15–24 years	OK		475339	2,509 (2,339 to 2,706)	0.07	0.5 (0.5 to 0.6)		34495	3,154 (3,037 to 3,280)	0.12	9.1 (8.8 to 9.5)		509835	5,663 (5,376 to 5,986)	0.09	1.1 (1.1 to 1.2)		0.56
25–44 years	OK		836095	3,833 (3,680 to 4,000)	0.1	0.5 (0.4 to 0.5)		126795	11,000 (10,732 to 11,282)	0.43	8.7 (8.5 to 8.9)		962890	14,833 (14,412 to 15,282)	0.23	1.5 (1.5 to 1.6)		0.74
45–64 years	OK		874678	17,688 (17,152 to 18,258)	0.47	2.0 (2.0 to 2.1)		47834	7,892 (7,684 to 8,111)	0.31	16.5 (16.1 to 17.0)		922512	25,579 (24,836 to 26,369)	0.4	2.8 (2.7 to 2.9)		0.31
65+ years	OK		530413	13,222 (12,865 to 13,797)	0.35	2.5 (2.4 to 2.6)		9375	1,562 (1,509 to 1,613)	0.06	16.7 (16.1 to 17.2)		539788	14,785 (14,374 to 15,410)	0.23	2.7 (2.7 to 2.9)		0.11
Non-Hispanic white	OK		2489638	22,917 (22,162 to 23,856)	0.61	0.9 (0.9 to 1.0)		18401	743 (720 to 768)	0.03	4.0 (3.9 to 4.2)		2508039	23,660 (22,882 to 24,624)	0.37	0.9 (0.9 to 1.0)		0.03
Non-Hispanic black	OK		262300	5,393 (5,213 to 5,620)	0.14	2.1 (2.0 to 2.1)		12644	1,404 (1,359 to 1,451)	0.05	11.1 (10.7 to 11.5)		274944	6,797 (6,571 to 7,071)	0.11	2.5 (2.4 to 2.6)		0.21
Hispanic	OK		249198	1,115 (1,078 to 1,162)	0.03	0.4 (0.4 to 0.5)		150799	12,734 (12,320 to 13,164)	0.49	8.4 (8.2 to 8.7)		399997	13,850 (13,398 to 14,326)	0.22	3.5 (3.3 to 3.6)		0.92
Asian or other race/ethnicity	OK		470218	8,294 (8,020 to 8,632)	0.22	1.8 (1.7 to 1.8)		45359	10,920 (10,563 to 11,289)	0.42	24.1 (23.3 to 24.9)		515577	19,213 (18,584 to 19,921)	0.3	3.7 (3.6 to 3.9)		0.57
Total estimated number of persons with LTBI	OR		3508653	19,374 (18,724 to 20,171)	1	0.6 (0.5 to 0.6)		405106	48,843 (47,446 to 50,293)	1	12.1 (11.7 to 12.4)		3913760	68,216 (66,171 to 70,465)	1	1.7 (1.7 to 1.8)		0.72
With solid organ transplant (SOT)	OR		NA	0	0			NA	15 (14 to 15)	0			NA	15 (14 to 15)	0			1
With HIV coinfection but not SOT	OR		NA	73 (70 to 76)	0			NA	119 (116 to 123)	0			NA	192 (186 to 199)	0			0.62
With end-stage renal disease (ESRD) but not SOT or HIV coinfection	OR		NA	60 (58 to 63)	0			NA	63 (61 to 64)	0			NA	123 (119 to 127)	0			0.51
With immunosuppressive therapy (e.g., TNF-alpha blocker users) but not SOT or HIV coinfection or ESRD	OR		NA	275 (266 to 286)	0.01			NA	727 (706 to 748)	0.01			NA	1,001 (972 to 1,034)	0.01			0.73
With diabetes but not SOT or HIV coinfection or ESRD or immunosuppressive (TNF-alpha blocker users)	OR		NA	1,615 (1,561 to 1,681)	0.08			NA	4,321 (4,199 to 4,447)	0.09			NA	5,936 (5,760 to 6,128)	0.09			0.73
None of the below medical risk factors reported	OR		NA	17,351 (16,769 to 18,066)	0.9			NA	43,599 (42,350 to 44,896)	0.89			NA	60,949 (59,119 to 62,961)	0.89			0.72
1–14 years	OR		654088	111 (104 to 121)	0.01	0.0 (0.0 to 0.0)		7853	1,226 (1,118 to 1,333)	0.03	15.6 (14.2 to 17.0)		661941	1,337 (1,222 to 1,455)	0.02	0.2 (0.2 to 0.2)		0.92
15–24 years	OR		475735	1,200 (1,119 to 1,294)	0.06	0.3 (0.2 to 0.3)		36015	3,308 (3,185 to 3,440)	0.07	9.2 (8.8 to 9.6)		511750	4,508 (4,304 to 4,734)	0.07	0.9 (0.8 to 0.9)		0.73
25–44 years	OR		863781	3,542 (3,400 to 3,696)	0.18	0.4 (0.4 to 0.4)		181700	19,350 (18,878 to 19,846)	0.4	10.6 (10.4 to 10.9)		1045482	22,892 (22,278 to 23,542)	0.34	2.2 (2.1 to 2.3)		0.85
45–64 years	OR		851644	8,188 (7,939 to 8,452)	0.42	1.0 (0.9 to 1.0)		125497	20,162 (19,632 to 20,722)	0.41	16.1 (15.6 to 16.5)		977141	28,350 (27,571 to 29,174)	0.42	2.9 (2.8 to 3.0)		0.71
65+ years	OR		663405	6,333 (6,162 to 6,609)	0.33	1.0 (0.9 to 1.0)		54041	4,797 (4,634 to 4,952)	0.1	8.9 (8.6 to 9.2)		717446	11,130 (10,796 to 11,560)	0.16	1.6 (1.5 to 1.6)		0.43
Non-Hispanic white	OR		2870483	14,907 (14,409 to 15,522)	0.77	0.5 (0.5 to 0.5)		92973	13,056 (12,677 to 13,450)	0.27	14.0 (13.6 to 14.5)		2963456	27,964 (27,086 to 28,972)	0.41	0.9 (0.9 to 1.0)		0.47
Non-Hispanic black	OR		61777	1,459 (1,409 to 1,519)	0.08	2.4 (2.3 to 2.5)		11733	3,296 (3,203 to 3,393)	0.07	28.1 (27.3 to 28.9)		73510	4,755 (4,612 to 4,912)	0.07	6.5 (6.3 to 6.7)		0.69
Hispanic	OR		317699	1,320 (1,277 to 1,374)	0.07	0.4 (0.4 to 0.4)		158852	11,761 (11,427 to 12,108)	0.24	7.4 (7.2 to 7.6)		476550	13,081 (12,704 to 13,481)	0.19	2.7 (2.7 to 2.8)		0.9
Asian or other race/ethnicity	OR		258694	1,687 (1,629 to 1,757)	0.09	0.7 (0.6 to 0.7)		141549	20,729 (20,139 to 21,342)	0.42	14.6 (14.2 to 15.1)		400244	22,416 (21,769 to 23,100)	0.33	5.6 (5.4 to 5.8)		0.92
Total estimated number of persons with LTBI	PA		11691609	79,760 (77,253 to 82,930)	1	0.7 (0.7 to 0.7)		809484	124,124 (120,687 to 127,707)	1	15.3 (14.9 to 15.8)		12501093	203,884 (197,940 to 210,636)	1	1.6 (1.6 to 1.7)		0.61
With solid organ transplant (SOT)	PA		NA	11 (11 to 12)	0			NA	69 (67 to 71)	0			NA	80 (78 to 82)	0			0.86
With HIV coinfection but not SOT	PA		NA	573 (555 to 596)	0.01			NA	410 (398 to 422)	0			NA	983 (953 to 1,017)	0			0.42
With end-stage renal disease (ESRD) but not SOT or HIV coinfection	PA		NA	449 (435 to 467)	0.01			NA	346 (336 to 356)	0			NA	795 (772 to 823)	0			0.43
With immunosuppressive therapy (e.g., TNF-alpha blocker users) but not SOT or HIV coinfection or ESRD	PA		NA	1,847 (1,789 to 1,921)	0.02			NA	953 (927 to 981)	0.01			NA	2,800 (2,716 to 2,902)	0.01			0.34
With diabetes but not SOT or HIV coinfection or ESRD or immunosuppressive (TNF-alpha blocker users)	PA		NA	6,280 (6,082 to 6,531)	0.08			NA	8,497 (8,262 to 8,742)	0.07			NA	14,777 (14,344 to 15,274)	0.07			0.58
None of the below medical risk factors reported	PA		NA	70,600 (68,382 to 73,403)	0.89			NA	113,849 (110,696 to 117,136)	0.92			NA	184,449 (179,078 to 190,538)	0.9			0.62
1–14 years	PA		2043709	422 (396 to 461)	0.01	0.0 (0.0 to 0.0)		36295	1,677 (1,529 to 1,825)	0.01	4.6 (4.2 to 5.0)		2080004	2,100 (1,925 to 2,285)	0.01	0.1 (0.1 to 0.1)		0.8
15–24 years	PA		1660353	2,400 (2,237 to 2,588)	0.03	0.1 (0.1 to 0.2)		74779	8,718 (8,395 to 9,067)	0.07	11.7 (11.2 to 12.1)		1735132	11,118 (10,632 to 11,655)	0.05	0.6 (0.6 to 0.7)		0.78
25–44 years	PA		2735921	9,292 (8,920 to 9,696)	0.12	0.3 (0.3 to 0.4)		342744	56,800 (55,415 to 58,256)	0.46	16.6 (16.2 to 17.0)		3078665	66,092 (64,335 to 67,952)	0.32	2.1 (2.1 to 2.2)		0.86
45–64 years	PA		3224720	35,812 (34,727 to 36,968)	0.45	1.1 (1.1 to 1.1)		230536	46,054 (44,842 to 47,333)	0.37	20.0 (19.5 to 20.5)		3455256	81,867 (79,569 to 84,301)	0.4	2.4 (2.3 to 2.4)		0.56
65+ years	PA		2026906	31,833 (30,973 to 33,217)	0.4	1.6 (1.5 to 1.6)		125130	10,875 (10,506 to 11,226)	0.09	8.7 (8.4 to 9.0)		2152036	42,708 (41,479 to 44,443)	0.21	2.0 (1.9 to 2.1)		0.25
Non-Hispanic white	PA		9370815	40,348 (39,079 to 41,959)	0.51	0.4 (0.4 to 0.4)		282399	35,750 (34,760 to 36,783)	0.29	12.7 (12.3 to 13.0)		9653214	76,099 (73,839 to 78,742)	0.37	0.8 (0.8 to 0.8)		0.47
Non-Hispanic black	PA		1238399	34,302 (33,226 to 35,658)	0.43	2.8 (2.7 to 2.9)		67106	11,094 (10,786 to 11,414)	0.09	16.5 (16.1 to 17.0)		1305505	45,395 (44,012 to 47,073)	0.22	3.5 (3.4 to 3.6)		0.24
Hispanic	PA		727817	4,283 (4,148 to 4,452)	0.05	0.6 (0.6 to 0.6)		198033	17,885 (17,390 to 18,400)	0.14	9.0 (8.8 to 9.3)		925850	22,167 (21,538 to 22,852)	0.11	2.4 (2.3 to 2.5)		0.81
Asian or other race/ethnicity	PA		354579	827 (801 to 860)	0.01	0.2 (0.2 to 0.2)		261945	59,396 (57,751 to 61,109)	0.48	22.7 (22.0 to 23.3)		616524	60,223 (58,552 to 61,970)	0.3	9.8 (9.5 to 10.1)		0.99
Total estimated number of persons with LTBI	RI		889440	3,997 (3,872 to 4,161)	1	0.4 (0.4 to 0.5)		147442	15,199 (14,764 to 15,650)	1	10.3 (10.0 to 10.6)		1036882	19,196 (18,636 to 19,811)	1	1.9 (1.8 to 1.9)		0.79
With solid organ transplant (SOT)	RI		NA	0	0			NA	0	0			NA	0	0
With HIV coinfection but not SOT	RI		NA	21 (20 to 22)	0.01			NA	56 (54 to 58)	0			NA	77 (75 to 80)	0			0.73
With end-stage renal disease (ESRD) but not SOT or HIV coinfection	RI		NA	49 (47 to 51)	0.01			NA	105 (102 to 108)	0.01			NA	154 (149 to 159)	0.01			0.68
With immunosuppressive therapy (e.g., TNF-alpha blocker users) but not SOT or HIV coinfection or ESRD	RI		NA	185 (179 to 192)	0.05			NA	102 (99 to 105)	0.01			NA	287 (278 to 297)	0.01			0.36
With diabetes but not SOT or HIV coinfection or ESRD or immunosuppressive (TNF-alpha blocker users)	RI		NA	423 (409 to 440)	0.11			NA	1,291 (1,252 to 1,331)	0.08			NA	1,713 (1,661 to 1,771)	0.09			0.75
None of the below medical risk factors reported	RI		NA	3,320 (3,217 to 3,456)	0.83			NA	13,645 (13,256 to 14,048)	0.9			NA	16,965 (16,473 to 17,504)	0.88			0.8
1–14 years	RI		150840	178 (167 to 194)	0.04	0.1 (0.1 to 0.1)		4423	323 (294 to 351)	0.02	7.3 (6.6 to 7.9)		155263	500 (461 to 545)	0.03	0.3 (0.3 to 0.4)		0.64
15–24 years	RI		142759	0	0	0.0 (0.0 to 0.0)		14880	1,282 (1,235 to 1,333)	0.08	8.6 (8.3 to 9.0)		157640	1,282 (1,235 to 1,333)	0.07	0.8 (0.8 to 0.8)		1
25–44 years	RI		210611	417 (400 to 435)	0.1	0.2 (0.2 to 0.2)		49605	6,900 (6,732 to 7,077)	0.45	13.9 (13.6 to 14.3)		260215	7,317 (7,132 to 7,512)	0.38	2.8 (2.7 to 2.9)		0.94
45–64 years	RI		251195	1,625 (1,576 to 1,677)	0.41	0.6 (0.6 to 0.7)		59704	4,757 (4,632 to 4,889)	0.31	8.0 (7.8 to 8.2)		310899	6,382 (6,207 to 6,566)	0.33	2.1 (2.0 to 2.1)		0.75
65+ years	RI		134035	1,778 (1,730 to 1,855)	0.44	1.3 (1.3 to 1.4)		18830	1,938 (1,872 to 2,000)	0.13	10.3 (9.9 to 10.6)		152865	3,715 (3,601 to 3,855)	0.19	2.4 (2.4 to 2.5)		0.52
Non-Hispanic white	RI		751567	2,946 (2,855 to 3,068)	0.74	0.4 (0.4 to 0.4)		47539	3,406 (3,313 to 3,503)	0.22	7.2 (7.0 to 7.4)		799106	6,353 (6,168 to 6,571)	0.33	0.8 (0.8 to 0.8)		0.54
Non-Hispanic black	RI		33932	577 (558 to 600)	0.14	1.7 (1.6 to 1.8)		24908	1,782 (1,731 to 1,836)	0.12	7.2 (6.9 to 7.4)		58840	2,359 (2,289 to 2,436)	0.12	4.0 (3.9 to 4.1)		0.76
Hispanic	RI		72927	474 (459 to 494)	0.12	0.7 (0.6 to 0.7)		50800	5,825 (5,658 to 5,998)	0.38	11.5 (11.1 to 11.8)		123726	6,299 (6,117 to 6,492)	0.33	5.1 (4.9 to 5.2)		0.92
Asian or other race/ethnicity	RI		31014	0	0	0.0 (0.0 to 0.0)		24195	4,185 (4,062 to 4,313)	0.28	17.3 (16.8 to 17.8)		55210	4,185 (4,062 to 4,313)	0.22	7.6 (7.4 to 7.8)		1
Total estimated number of persons with LTBI	SC		4514527	77,487 (75,010 to 80,577)	1	1.7 (1.7 to 1.8)		196719	24,873 (24,187 to 25,593)	1	12.6 (12.3 to 13.0)		4711246	102,360 (99,197 to 106,169)	1	2.2 (2.1 to 2.3)		0.24
With solid organ transplant (SOT)	SC		NA	0	0			NA	8 (8 to 8)	0			NA	8 (8 to 8)	0			1
With HIV coinfection but not SOT	SC		NA	312 (302 to 325)	0			NA	111 (108 to 114)	0			NA	423 (410 to 438)	0			0.26
With end-stage renal disease (ESRD) but not SOT or HIV coinfection	SC		NA	308 (298 to 320)	0			NA	63 (61 to 65)	0			NA	371 (360 to 385)	0			0.17
With immunosuppressive therapy (e.g., TNF-alpha blocker users) but not SOT or HIV coinfection or ESRD	SC		NA	930 (901 to 967)	0.01			NA	101 (98 to 104)	0			NA	1,031 (999 to 1,072)	0.01			0.1
With diabetes but not SOT or HIV coinfection or ESRD or immunosuppressive (TNF-alpha blocker users)	SC		NA	6,663 (6,450 to 6,929)	0.09			NA	1,297 (1,259 to 1,337)	0.05			NA	7,961 (7,709 to 8,266)	0.08			0.16
None of the below medical risk factors reported	SC		NA	69,273 (67,059 to 72,036)	0.89			NA	23,293 (22,654 to 23,965)	0.94			NA	92,567 (89,712 to 96,000)	0.9			0.25
1–14 years	SC		867678	1,844 (1,729 to 2,012)	0.02	0.2 (0.2 to 0.2)		7625	323 (294 to 351)	0.01	4.2 (3.9 to 4.6)		875302	2,167 (2,023 to 2,363)	0.02	0.2 (0.2 to 0.3)		0.15
15–24 years	SC		544248	1,309 (1,220 to 1,412)	0.02	0.2 (0.2 to 0.3)		17038	2,821 (2,716 to 2,933)	0.11	16.6 (15.9 to 17.2)		561287	4,130 (3,936 to 4,345)	0.04	0.7 (0.7 to 0.8)		0.68
25–44 years	SC		1151373	11,083 (10,640 to 11,565)	0.14	1.0 (0.9 to 1.0)		103275	14,150 (13,805 to 14,513)	0.57	13.7 (13.4 to 14.1)		1254648	25,233 (24,445 to 26,078)	0.25	2.0 (1.9 to 2.1)		0.56
45–64 years	SC		1219337	36,750 (35,636 to 37,935)	0.47	3.0 (2.9 to 3.1)		55768	6,486 (6,316 to 6,667)	0.26	11.6 (11.3 to 12.0)		1275105	43,236 (41,952 to 44,602)	0.42	3.4 (3.3 to 3.5)		0.15
65+ years	SC		731891	26,500 (25,784 to 27,652)	0.34	3.6 (3.5 to 3.8)		13013	1,094 (1,057 to 1,129)	0.04	8.4 (8.1 to 8.7)		744904	27,594 (26,840 to 28,781)	0.27	3.7 (3.6 to 3.9)		0.04
Non-Hispanic white	SC		2982998	23,682 (22,927 to 24,626)	0.31	0.8 (0.8 to 0.8)		47767	4,093 (3,973 to 4,218)	0.16	8.6 (8.3 to 8.8)		3030765	27,775 (26,900 to 28,844)	0.27	0.9 (0.9 to 1.0)		0.15
Non-Hispanic black	SC		1267749	52,975 (51,280 to 55,088)	0.68	4.2 (4.0 to 4.3)		9491	1,093 (1,064 to 1,123)	0.04	11.5 (11.2 to 11.8)		1277240	54,068 (52,344 to 56,212)	0.53	4.2 (4.1 to 4.4)		0.02
Hispanic	SC		156923	468 (453 to 487)	0.01	0.3 (0.3 to 0.3)		107795	11,212 (10,905 to 11,535)	0.45	10.4 (10.1 to 10.7)		264718	11,680 (11,358 to 12,021)	0.11	4.4 (4.3 to 4.5)		0.96
Asian or other race/ethnicity	SC		106859	361 (350 to 376)	0	0.3 (0.3 to 0.4)		31665	8,475 (8,246 to 8,716)	0.34	26.8 (26.0 to 27.5)		138524	8,837 (8,595 to 9,092)	0.09	6.4 (6.2 to 6.6)		0.96
Total estimated number of persons with LTBI	SD		816942	6,553 (6,337 to 6,809)	1	0.8 (0.8 to 0.8)		16480	5,386 (5,244 to 5,535)	1	32.7 (31.8 to 33.6)		833422	11,939 (11,581 to 12,344)	1	1.4 (1.4 to 1.5)		0.45
With solid organ transplant (SOT)	SD		NA	0	0			NA	0	0			NA	0	0
With HIV coinfection but not SOT	SD		NA	23 (22 to 23)	0			NA	31 (30 to 32)	0.01			NA	54 (52 to 56)	0			0.58
With end-stage renal disease (ESRD) but not SOT or HIV coinfection	SD		NA	104 (99 to 109)	0.02			NA	0	0			NA	104 (99 to 109)	0.01			0
With immunosuppressive therapy (e.g., TNF-alpha blocker users) but not SOT or HIV coinfection or ESRD	SD		NA	175 (170 to 181)	0.03			NA	43 (42 to 45)	0.01			NA	219 (212 to 226)	0.02			0.2
With diabetes but not SOT or HIV coinfection or ESRD or immunosuppressive (TNF-alpha blocker users)	SD		NA	937 (902 to 977)	0.14			NA	151 (147 to 155)	0.03			NA	1,087 (1,049 to 1,132)	0.09			0.14
None of the below medical risk factors reported	SD		NA	5,315 (5,144 to 5,518)	0.81			NA	5,161 (5,024 to 5,304)	0.96			NA	10,476 (10,168 to 10,822)	0.88			0.49
1–14 years	SD		163581	67 (63 to 73)	0.01	0.0 (0.0 to 0.0)		NA	0	0	NA (NA to NA)		163581	67 (63 to 73)	0.01	0.0 (0.0 to 0.0)		0
15–24 years	SD		109983	473 (441 to 510)	0.07	0.4 (0.4 to 0.5)		2921	513 (494 to 533)	0.1	17.6 (16.9 to 18.3)		112905	986 (935 to 1,043)	0.08	0.9 (0.8 to 0.9)		0.52
25–44 years	SD		205964	250 (240 to 261)	0.04	0.1 (0.1 to 0.1)		7646	3,750 (3,659 to 3,846)	0.7	49.0 (47.8 to 50.3)		213610	4,000 (3,899 to 4,107)	0.34	1.9 (1.8 to 1.9)		0.94
45–64 years	SD		205252	4,375 (4,242 to 4,516)	0.67	2.1 (2.1 to 2.2)		4053	811 (789 to 833)	0.15	20.0 (19.5 to 20.6)		209305	5,186 (5,032 to 5,349)	0.43	2.5 (2.4 to 2.6)		0.16
65+ years	SD		132162	1,389 (1,351 to 1,449)	0.21	1.1 (1.0 to 1.1)		1860	312 (302 to 323)	0.06	16.8 (16.2 to 17.3)		134021	1,701 (1,653 to 1,772)	0.14	1.3 (1.2 to 1.3)		0.18
Non-Hispanic white	SD		700853	1,397 (1,353 to 1,449)	0.21	0.2 (0.2 to 0.2)		4010	660 (643 to 678)	0.12	16.5 (16.0 to 16.9)		704863	2,057 (1,997 to 2,127)	0.17	0.3 (0.3 to 0.3)		0.32
Non-Hispanic black	SD		10276	0	0	0.0 (0.0 to 0.0)		5119	1,960 (1,909 to 2,014)	0.36	38.3 (37.3 to 39.3)		15395	1,960 (1,909 to 2,014)	0.16	12.7 (12.4 to 13.1)		1
Hispanic	SD		14223	0	0	0.0 (0.0 to 0.0)		3699	1,067 (1,038 to 1,098)	0.2	28.9 (28.1 to 29.7)		17922	1,067 (1,038 to 1,098)	0.09	6.0 (5.8 to 6.1)		1
Asian or other race/ethnicity	SD		91589	5,156 (4,983 to 5,360)	0.79	5.6 (5.4 to 5.9)		3652	1,699 (1,654 to 1,746)	0.32	46.5 (45.3 to 47.8)		95241	6,855 (6,637 to 7,105)	0.57	7.2 (7.0 to 7.5)		0.25
Total estimated number of persons with LTBI	TN		6059830	69,647 (67,457 to 72,467)	1	1.1 (1.1 to 1.2)		353473	52,980 (51,516 to 54,512)	1	15.0 (14.6 to 15.4)		6413302	122,627 (118,973 to 126,979)	1	1.9 (1.9 to 2.0)		0.43
With solid organ transplant (SOT)	TN		NA	35 (33 to 36)	0			NA	26 (26 to 27)	0			NA	61 (59 to 63)	0			0.43
With HIV coinfection but not SOT	TN		NA	426 (413 to 444)	0.01			NA	199 (193 to 204)	0			NA	625 (606 to 648)	0.01			0.32
With end-stage renal disease (ESRD) but not SOT or HIV coinfection	TN		NA	255 (247 to 265)	0			NA	46 (45 to 47)	0			NA	301 (292 to 313)	0			0.15
With immunosuppressive therapy (e.g., TNF-alpha blocker users) but not SOT or HIV coinfection or ESRD	TN		NA	2,349 (2,275 to 2,444)	0.03			NA	710 (691 to 730)	0.01			NA	3,059 (2,965 to 3,174)	0.02			0.23
With diabetes but not SOT or HIV coinfection or ESRD or immunosuppressive (TNF-alpha blocker users)	TN		NA	6,694 (6,483 to 6,966)	0.1			NA	4,168 (4,051 to 4,290)	0.08			NA	10,862 (10,534 to 11,255)	0.09			0.38
None of the below medical risk factors reported	TN		NA	59,889 (58,006 to 62,313)	0.86			NA	47,831 (46,511 to 49,214)	0.9			NA	107,720 (104,517 to 111,526)	0.88			0.44
1–14 years	TN		1136847	422 (396 to 461)	0.01	0.0 (0.0 to 0.0)		17535	903 (824 to 982)	0.02	5.2 (4.7 to 5.6)		1154382	1,325 (1,219 to 1,443)	0.01	0.1 (0.1 to 0.1)		0.68
15–24 years	TN		803656	2,218 (2,068 to 2,392)	0.03	0.3 (0.3 to 0.3)		38507	4,744 (4,568 to 4,933)	0.09	12.3 (11.9 to 12.8)		842163	6,962 (6,636 to 7,325)	0.06	0.8 (0.8 to 0.9)		0.68
25–44 years	TN		1528199	8,750 (8,400 to 9,130)	0.13	0.6 (0.5 to 0.6)		181544	28,750 (28,049 to 29,487)	0.54	15.8 (15.5 to 16.2)		1709743	37,500 (36,449 to 38,618)	0.31	2.2 (2.1 to 2.3)		0.77
45–64 years	TN		1599638	27,312 (26,485 to 28,194)	0.39	1.7 (1.7 to 1.8)		79947	16,270 (15,842 to 16,722)	0.31	20.4 (19.8 to 20.9)		1679585	43,583 (42,327 to 44,916)	0.36	2.6 (2.5 to 2.7)		0.37
65+ years	TN		991490	30,944 (30,108 to 32,290)	0.44	3.1 (3.0 to 3.3)		35940	2,312 (2,234 to 2,387)	0.04	6.4 (6.2 to 6.6)		1027429	33,257 (32,342 to 34,677)	0.27	3.2 (3.1 to 3.4)		0.07
Non-Hispanic white	TN		4671046	41,424 (40,128 to 43,102)	0.59	0.9 (0.9 to 0.9)		73280	12,602 (12,252 to 12,968)	0.24	17.2 (16.7 to 17.7)		4744326	54,026 (52,380 to 56,070)	0.44	1.1 (1.1 to 1.2)		0.23
Non-Hispanic black	TN		1022316	27,568 (26,694 to 28,683)	0.4	2.7 (2.6 to 2.8)		63779	5,318 (5,172 to 5,472)	0.1	8.3 (8.1 to 8.6)		1086095	32,886 (31,866 to 34,154)	0.27	3.0 (2.9 to 3.1)		0.16
Hispanic	TN		214975	324 (313 to 337)	0	0.2 (0.1 to 0.2)		166492	20,219 (19,660 to 20,805)	0.38	12.1 (11.8 to 12.5)		381468	20,543 (19,973 to 21,142)	0.17	5.4 (5.2 to 5.5)		0.98
Asian or other race/ethnicity	TN		151491	331 (321 to 345)	0	0.2 (0.2 to 0.2)		49922	14,841 (14,433 to 15,268)	0.28	29.7 (28.9 to 30.6)		201414	15,172 (14,754 to 15,613)	0.12	7.5 (7.3 to 7.8)		0.98
Total estimated number of persons with LTBI	TX		21926496	402,891 (388,859 to 419,553)	1	1.8 (1.8 to 1.9)		4386487	678,859 (660,065 to 698,479)	1	15.5 (15.0 to 15.9)		26312984	1,081,749 (1,048,925 to 1,118,032)	1	4.1 (4.0 to 4.2)		0.63
With solid organ transplant (SOT)	TX		NA	119 (114 to 123)	0			NA	62 (60 to 64)	0			NA	181 (175 to 187)	0			0.34
With HIV coinfection but not SOT	TX		NA	2,111 (2,037 to 2,198)	0.01			NA	2,124 (2,065 to 2,186)	0			NA	4,235 (4,103 to 4,384)	0			0.5
With end-stage renal disease (ESRD) but not SOT or HIV coinfection	TX		NA	802 (774 to 835)	0			NA	983 (956 to 1,011)	0			NA	1,784 (1,729 to 1,846)	0			0.55
With immunosuppressive therapy (e.g., TNF-alpha blocker users) but not SOT or HIV coinfection or ESRD	TX		NA	2,269 (2,190 to 2,362)	0.01			NA	1,570 (1,527 to 1,615)	0			NA	3,838 (3,716 to 3,977)	0			0.41
With diabetes but not SOT or HIV coinfection or ESRD or immunosuppressive (TNF-alpha blocker users)	TX		NA	38,163 (36,834 to 39,742)	0.09			NA	77,857 (75,703 to 80,105)	0.11			NA	116,020 (112,537 to 119,847)	0.11			0.67
None of the below medical risk factors reported	TX		NA	359,428 (346,910 to 374,294)	0.89			NA	596,263 (579,754 to 613,498)	0.88			NA	955,691 (926,664 to 987,792)	0.88			0.62
1–14 years	TX		5392909	6,378 (5,979 to 6,958)	0.02	0.1 (0.1 to 0.1)		181199	10,000 (9,118 to 10,877)	0.01	5.5 (5.0 to 6.0)		5574109	16,378 (15,097 to 17,835)	0.02	0.3 (0.3 to 0.3)		0.61
15–24 years	TX		3408828	29,673 (27,661 to 32,000)	0.07	0.9 (0.8 to 0.9)		463682	49,051 (47,235 to 51,013)	0.07	10.6 (10.2 to 11.0)		3872510	78,724 (74,896 to 83,013)	0.07	2.0 (1.9 to 2.1)		0.62
25–44 years	TX		5438616	82,167 (78,880 to 85,739)	0.2	1.5 (1.5 to 1.6)		1949305	306,500 (299,024 to 314,359)	0.45	15.7 (15.3 to 16.1)		7387921	388,667 (377,904 to 400,098)	0.36	5.3 (5.1 to 5.4)		0.79
45–64 years	TX		4939032	195,562 (189,636 to 201,871)	0.49	4.0 (3.8 to 4.1)		1376568	264,432 (257,474 to 271,778)	0.39	19.2 (18.7 to 19.7)		6315600	459,995 (447,110 to 473,649)	0.43	7.3 (7.1 to 7.5)		0.57
65+ years	TX		2747111	89,111 (86,703 to 92,986)	0.22	3.2 (3.2 to 3.4)		415733	48,875 (47,215 to 50,452)	0.07	11.8 (11.4 to 12.1)		3162844	137,986 (133,918 to 143,437)	0.13	4.4 (4.2 to 4.5)		0.35
Non-Hispanic white	TX		11189244	142,684 (137,716 to 148,578)	0.35	1.3 (1.2 to 1.3)		409481	63,160 (61,413 to 64,984)	0.09	15.4 (15.0 to 15.9)		11598725	205,844 (199,129 to 213,562)	0.19	1.8 (1.7 to 1.8)		0.31
Non-Hispanic black	TX		2901426	150,452 (145,212 to 156,678)	0.37	5.2 (5.0 to 5.4)		241266	32,842 (31,933 to 33,792)	0.05	13.6 (13.2 to 14.0)		3142693	183,295 (177,145 to 190,470)	0.17	5.8 (5.6 to 6.1)		0.18
Hispanic	TX		6955046	100,859 (97,345 to 105,032)	0.25	1.5 (1.4 to 1.5)		3038534	436,623 (424,536 to 449,241)	0.64	14.4 (14.0 to 14.8)		9993580	537,482 (521,881 to 554,273)	0.5	5.4 (5.2 to 5.5)		0.81
Asian or other race/ethnicity	TX		880779	8,896 (8,586 to 9,265)	0.02	1.0 (1.0 to 1.1)		697205	146,233 (142,183 to 150,462)	0.22	21.0 (20.4 to 21.6)		1577985	155,129 (150,769 to 159,727)	0.14	9.8 (9.6 to 10.1)		0.94
Total estimated number of persons with LTBI	UT		2657771	4,725 (4,557 to 4,931)	1	0.2 (0.2 to 0.2)		228864	23,782 (23,074 to 24,517)	1	10.4 (10.1 to 10.7)		2886635	28,507 (27,630 to 29,448)	1	1.0 (1.0 to 1.0)		0.83
With solid organ transplant (SOT)	UT		NA	0	0			NA	9 (9 to 9)	0			NA	9 (9 to 9)	0			1
With HIV coinfection but not SOT	UT		NA	17 (17 to 18)	0			NA	92 (90 to 95)	0			NA	110 (106 to 113)	0			0.84
With end-stage renal disease (ESRD) but not SOT or HIV coinfection	UT		NA	0	0			NA	67 (65 to 69)	0			NA	67 (65 to 69)	0			1
With immunosuppressive therapy (e.g., TNF-alpha blocker users) but not SOT or HIV coinfection or ESRD	UT		NA	0	0			NA	346 (336 to 356)	0.01			NA	346 (336 to 356)	0.01			1
With diabetes but not SOT or HIV coinfection or ESRD or immunosuppressive (TNF-alpha blocker users)	UT		NA	140 (135 to 146)	0.03			NA	2,911 (2,822 to 3,003)	0.12			NA	3,051 (2,957 to 3,149)	0.11			0.95
None of the below medical risk factors reported	UT		NA	4,568 (4,405 to 4,767)	0.97			NA	20,357 (19,753 to 20,985)	0.86			NA	24,925 (24,158 to 25,751)	0.87			0.82
1–14 years	UT		716071	333 (312 to 364)	0.07	0.0 (0.0 to 0.1)		11707	1,290 (1,176 to 1,404)	0.05	11.0 (10.0 to 12.0)		727778	1,624 (1,489 to 1,767)	0.06	0.2 (0.2 to 0.2)		0.79
15–24 years	UT		404725	364 (339 to 392)	0.08	0.1 (0.1 to 0.1)		18463	1,256 (1,210 to 1,307)	0.05	6.8 (6.6 to 7.1)		423188	1,620 (1,549 to 1,699)	0.06	0.4 (0.4 to 0.4)		0.78
25–44 years	UT		750652	417 (400 to 435)	0.09	0.1 (0.1 to 0.1)		112909	11,650 (11,366 to 11,949)	0.49	10.3 (10.1 to 10.6)		863561	12,067 (11,766 to 12,384)	0.42	1.4 (1.4 to 1.4)		0.97
45–64 years	UT		490903	2,500 (2,424 to 2,581)	0.53	0.5 (0.5 to 0.5)		64122	8,054 (7,842 to 8,278)	0.34	12.6 (12.2 to 12.9)		555025	10,554 (10,266 to 10,858)	0.37	1.9 (1.8 to 2.0)		0.76
65+ years	UT		295420	1,111 (1,081 to 1,159)	0.24	0.4 (0.4 to 0.4)		21663	1,531 (1,479 to 1,581)	0.06	7.1 (6.8 to 7.3)		317083	2,642 (2,560 to 2,740)	0.09	0.8 (0.8 to 0.9)		0.58
Non-Hispanic white	UT		2297806	3,244 (3,128 to 3,385)	0.69	0.1 (0.1 to 0.1)		44785	5,685 (5,523 to 5,855)	0.24	12.7 (12.3 to 13.1)		2342591	8,929 (8,651 to 9,240)	0.31	0.4 (0.4 to 0.4)		0.64
Non-Hispanic black	UT		29937	0	0	0.0 (0.0 to 0.0)		6625	1,283 (1,245 to 1,322)	0.05	19.4 (18.8 to 20.0)		36563	1,283 (1,245 to 1,322)	0.05	3.5 (3.4 to 3.6)		1
Hispanic	UT		223206	414 (399 to 432)	0.09	0.2 (0.2 to 0.2)		131709	11,526 (11,179 to 11,885)	0.48	8.8 (8.5 to 9.0)		354915	11,940 (11,578 to 12,318)	0.42	3.4 (3.3 to 3.5)		0.97
Asian or other race/ethnicity	UT		106822	1,067 (1,030 to 1,114)	0.23	1.0 (1.0 to 1.0)		45744	5,288 (5,127 to 5,454)	0.22	11.6 (11.2 to 11.9)		152567	6,355 (6,157 to 6,568)	0.22	4.2 (4.0 to 4.3)		0.83
Total estimated number of persons with LTBI	VA		7192740	43,992 (42,541 to 45,865)	1	0.6 (0.6 to 0.6)		965836	161,036 (156,438 to 165,818)	1	16.7 (16.2 to 17.2)		8158576	205,027 (198,979 to 211,683)	1	2.5 (2.4 to 2.6)		0.79
With solid organ transplant (SOT)	VA		NA	18 (18 to 19)	0			NA	56 (54 to 57)	0			NA	74 (72 to 77)	0			0.75
With HIV coinfection but not SOT	VA		NA	184 (178 to 192)	0			NA	378 (367 to 390)	0			NA	562 (546 to 581)	0			0.67
With end-stage renal disease (ESRD) but not SOT or HIV coinfection	VA		NA	280 (271 to 292)	0.01			NA	397 (386 to 409)	0			NA	677 (657 to 700)	0			0.59
With immunosuppressive therapy (e.g., TNF-alpha blocker users) but not SOT or HIV coinfection or ESRD	VA		NA	438 (424 to 456)	0.01			NA	851 (827 to 876)	0.01			NA	1,289 (1,250 to 1,332)	0.01			0.66
With diabetes but not SOT or HIV coinfection or ESRD or immunosuppressive (TNF-alpha blocker users)	VA		NA	2,650 (2,565 to 2,761)	0.06			NA	14,528 (14,115 to 14,958)	0.09			NA	17,179 (16,680 to 17,719)	0.08			0.85
None of the below medical risk factors reported	VA		NA	40,421 (39,085 to 42,145)	0.92			NA	144,826 (140,689 to 149,129)	0.9			NA	185,247 (179,774 to 191,273)	0.9			0.78
1–14 years	VA		1419014	1,244 (1,167 to 1,358)	0.03	0.1 (0.1 to 0.1)		41009	5,226 (4,765 to 5,684)	0.03	12.7 (11.6 to 13.9)		1460023	6,470 (5,931 to 7,042)	0.03	0.4 (0.4 to 0.5)		0.81
15–24 years	VA		1034860	1,782 (1,661 to 1,922)	0.04	0.2 (0.2 to 0.2)		96026	8,872 (8,543 to 9,227)	0.06	9.2 (8.9 to 9.6)		1130886	10,654 (10,204 to 11,148)	0.05	0.9 (0.9 to 1.0)		0.83
25–44 years	VA		1834246	7,542 (7,240 to 7,870)	0.17	0.4 (0.4 to 0.4)		393813	77,850 (75,951 to 79,846)	0.48	19.8 (19.3 to 20.3)		2228059	85,392 (83,191 to 87,716)	0.42	3.8 (3.7 to 3.9)		0.91
45–64 years	VA		1908713	14,312 (13,879 to 14,774)	0.33	0.7 (0.7 to 0.8)		321399	57,135 (55,632 to 58,722)	0.35	17.8 (17.3 to 18.3)		2230112	71,448 (69,510 to 73,496)	0.35	3.2 (3.1 to 3.3)		0.8
65+ years	VA		995907	19,111 (18,595 to 19,942)	0.43	1.9 (1.9 to 2.0)		113589	11,953 (11,547 to 12,339)	0.07	10.5 (10.2 to 10.9)		1109496	31,064 (30,142 to 32,281)	0.15	2.8 (2.7 to 2.9)		0.38
Non-Hispanic white	VA		4984260	21,187 (20,487 to 22,090)	0.48	0.4 (0.4 to 0.4)		183758	37,557 (36,486 to 38,670)	0.23	20.4 (19.9 to 21.0)		5168017	58,744 (56,973 to 60,760)	0.29	1.1 (1.1 to 1.2)		0.64
Non-Hispanic black	VA		1415489	20,712 (20,033 to 21,592)	0.47	1.5 (1.4 to 1.5)		121356	17,733 (17,222 to 18,264)	0.11	14.6 (14.2 to 15.1)		1536845	38,446 (37,255 to 39,856)	0.19	2.5 (2.4 to 2.6)		0.46
Hispanic	VA		396864	415 (401 to 433)	0.01	0.1 (0.1 to 0.1)		283688	42,528 (41,319 to 43,786)	0.26	15.0 (14.6 to 15.4)		680552	42,943 (41,720 to 44,220)	0.21	6.3 (6.1 to 6.5)		0.99
Asian or other race/ethnicity	VA		396127	1,677 (1,620 to 1,750)	0.04	0.4 (0.4 to 0.4)		377034	63,218 (61,411 to 65,097)	0.39	16.8 (16.3 to 17.3)		773161	64,895 (63,031 to 66,847)	0.32	8.4 (8.2 to 8.6)		0.97
Total estimated number of persons with LTBI	VT		580716	1,736 (1,682 to 1,798)	1	0.3 (0.3 to 0.3)		29046	3,625 (3,532 to 3,723)	1	12.5 (12.2 to 12.8)		609762	5,361 (5,214 to 5,521)	1	0.9 (0.9 to 0.9)		0.68
With solid organ transplant (SOT)	VT		NA	0	0			NA	0	0			NA	0	0
With HIV coinfection but not SOT	VT		NA	0	0			NA	250 (244 to 256)	0.07			NA	250 (244 to 256)	0.05			1
With end-stage renal disease (ESRD) but not SOT or HIV coinfection	VT		NA	0	0			NA	35 (34 to 36)	0.01			NA	35 (34 to 36)	0.01			1
With immunosuppressive therapy (e.g., TNF-alpha blocker users) but not SOT or HIV coinfection or ESRD	VT		NA	0	0			NA	170 (165 to 175)	0.05			NA	170 (165 to 175)	0.03			1
With diabetes but not SOT or HIV coinfection or ESRD or immunosuppressive (TNF-alpha blocker users)	VT		NA	0	0			NA	139 (136 to 143)	0.04			NA	139 (136 to 143)	0.03			1
None of the below medical risk factors reported	VT		NA	0	0			NA	3,031 (2,953 to 3,113)	0.84			NA	3,031 (2,953 to 3,113)	0.57			1
1–14 years	VT		88632	0	0	0.0 (0.0 to 0.0)		1459	0	0	0.0 (0.0 to 0.0)		90091	0	0	0.0 (0.0 to 0.0)
15–24 years	VT		69303	0	0	0.0 (0.0 to 0.0)		1677	256 (247 to 267)	0.07	15.3 (14.7 to 15.9)		70981	256 (247 to 267)	0.05	0.4 (0.3 to 0.4)		1
25–44 years	VT		150050	208 (200 to 217)	0.12	0.1 (0.1 to 0.1)		10038	2,750 (2,683 to 2,821)	0.76	27.4 (26.7 to 28.1)		160088	2,958 (2,883 to 3,038)	0.55	1.8 (1.8 to 1.9)		0.93
45–64 years	VT		177873	1,250 (1,212 to 1,290)	0.72	0.7 (0.7 to 0.7)		9204	541 (526 to 556)	0.15	5.9 (5.7 to 6.0)		187077	1,791 (1,738 to 1,846)	0.33	1.0 (0.9 to 1.0)		0.3
65+ years	VT		94858	278 (270 to 290)	0.16	0.3 (0.3 to 0.3)		6668	78 (75 to 81)	0.02	1.2 (1.1 to 1.2)		101525	356 (346 to 371)	0.07	0.4 (0.3 to 0.4)		0.22
Non-Hispanic white	VT		553934	0	0	0.0 (0.0 to 0.0)		20266	585 (570 to 602)	0.16	2.9 (2.8 to 3.0)		574200	585 (570 to 602)	0.11	0.1 (0.1 to 0.1)		1
Non-Hispanic black	VT		5428	0	0	0.0 (0.0 to 0.0)		1286	557 (543 to 572)	0.15	43.3 (42.2 to 44.5)		6714	557 (543 to 572)	0.1	8.3 (8.1 to 8.5)		1
Hispanic	VT		5280	0	0	0.0 (0.0 to 0.0)		2625	374 (365 to 383)	0.1	14.2 (13.9 to 14.6)		7904	374 (365 to 383)	0.07	4.7 (4.6 to 4.8)		1
Asian or other race/ethnicity	VT		16074	0	0	0.0 (0.0 to 0.0)		4869	2,109 (2,054 to 2,166)	0.58	43.3 (42.2 to 44.5)		20944	2,109 (2,054 to 2,166)	0.39	10.1 (9.8 to 10.3)		1
Total estimated number of persons with LTBI	WA		6085576	39,194 (37,770 to 40,896)	1	0.6 (0.6 to 0.7)		911200	152,217 (148,013 to 156,595)	1	16.7 (16.2 to 17.2)		6996775	191,411 (185,783 to 197,491)	1	2.7 (2.7 to 2.8)		0.8
With solid organ transplant (SOT)	WA		NA	9 (9 to 10)	0			NA	7 (7 to 7)	0			NA	16 (16 to 17)	0			0.43
With HIV coinfection but not SOT	WA		NA	84 (81 to 88)	0			NA	284 (276 to 292)	0			NA	369 (358 to 380)	0			0.77
With end-stage renal disease (ESRD) but not SOT or HIV coinfection	WA		NA	244 (235 to 254)	0.01			NA	318 (309 to 327)	0			NA	562 (544 to 582)	0			0.57
With immunosuppressive therapy (e.g., TNF-alpha blocker users) but not SOT or HIV coinfection or ESRD	WA		NA	313 (301 to 326)	0.01			NA	1,865 (1,813 to 1,918)	0.01			NA	2,177 (2,114 to 2,245)	0.01			0.86
With diabetes but not SOT or HIV coinfection or ESRD or immunosuppressive (TNF-alpha blocker users)	WA		NA	2,756 (2,656 to 2,877)	0.07			NA	15,705 (15,273 to 16,156)	0.1			NA	18,461 (17,928 to 19,032)	0.1			0.85
None of the below medical risk factors reported	WA		NA	35,788 (34,488 to 37,341)	0.91			NA	134,038 (130,335 to 137,894)	0.88			NA	169,825 (164,823 to 175,235)	0.89			0.79
1–14 years	WA		1218720	1,000 (938 to 1,091)	0.03	0.1 (0.1 to 0.1)		31363	1,742 (1,588 to 1,895)	0.01	5.6 (5.1 to 6.0)		1250083	2,742 (2,526 to 2,986)	0.01	0.2 (0.2 to 0.2)		0.64
15–24 years	WA		844728	4,145 (3,864 to 4,471)	0.11	0.5 (0.5 to 0.5)		104939	10,872 (10,469 to 11,307)	0.07	10.4 (10.0 to 10.8)		949666	15,017 (14,334 to 15,777)	0.08	1.6 (1.5 to 1.7)		0.72
25–44 years	WA		1495687	7,958 (7,640 to 8,304)	0.2	0.5 (0.5 to 0.6)		379678	71,450 (69,707 to 73,282)	0.47	18.8 (18.4 to 19.3)		1875365	79,408 (77,347 to 81,586)	0.41	4.2 (4.1 to 4.4)		0.9
45–64 years	WA		1624362	17,312 (16,788 to 17,871)	0.44	1.1 (1.0 to 1.1)		282675	53,622 (52,211 to 55,111)	0.35	19.0 (18.5 to 19.5)		1907037	70,934 (68,998 to 72,982)	0.37	3.7 (3.6 to 3.8)		0.76
65+ years	WA		902079	8,778 (8,541 to 9,159)	0.22	1.0 (0.9 to 1.0)		112545	14,531 (14,038 to 15,000)	0.1	12.9 (12.5 to 13.3)		1014624	23,309 (22,578 to 24,159)	0.12	2.3 (2.2 to 2.4)		0.62
Non-Hispanic white	WA		4674731	22,833 (22,004 to 23,824)	0.58	0.5 (0.5 to 0.5)		200400	32,190 (31,301 to 33,116)	0.21	16.1 (15.6 to 16.5)		4875131	55,023 (53,304 to 56,940)	0.29	1.1 (1.1 to 1.2)		0.59
Non-Hispanic black	WA		187502	6,060 (5,842 to 6,321)	0.15	3.2 (3.1 to 3.4)		81414	13,976 (13,590 to 14,378)	0.09	17.2 (16.7 to 17.7)		268916	20,036 (19,432 to 20,699)	0.1	7.5 (7.2 to 7.7)		0.7
Hispanic	WA		597403	1,381 (1,330 to 1,442)	0.04	0.2 (0.2 to 0.2)		333657	31,967 (31,083 to 32,887)	0.21	9.6 (9.3 to 9.9)		931060	33,348 (32,413 to 34,329)	0.17	3.6 (3.5 to 3.7)		0.96
Asian or other race/ethnicity	WA		625940	8,920 (8,595 to 9,310)	0.23	1.4 (1.4 to 1.5)		295729	74,084 (72,039 to 76,214)	0.49	25.1 (24.4 to 25.8)		921670	83,004 (80,634 to 85,524)	0.43	9.0 (8.7 to 9.3)		0.89
Total estimated number of persons with LTBI	WI		5404842	20,102 (19,433 to 20,903)	1	0.4 (0.4 to 0.4)		257916	31,569 (30,707 to 32,466)	1	12.2 (11.9 to 12.6)		5662759	51,671 (50,141 to 53,369)	1	0.9 (0.9 to 0.9)		0.61
With solid organ transplant (SOT)	WI		NA	0	0			NA	8 (8 to 8)	0			NA	8 (8 to 8)	0			1
With HIV coinfection but not SOT	WI		NA	58 (56 to 60)	0			NA	62 (60 to 64)	0			NA	120 (116 to 124)	0			0.52
With end-stage renal disease (ESRD) but not SOT or HIV coinfection	WI		NA	55 (53 to 57)	0			NA	139 (135 to 142)	0			NA	193 (187 to 199)	0			0.72
With immunosuppressive therapy (e.g., TNF-alpha blocker users) but not SOT or HIV coinfection or ESRD	WI		NA	283 (275 to 294)	0.01			NA	543 (528 to 558)	0.02			NA	826 (803 to 852)	0.02			0.66
With diabetes but not SOT or HIV coinfection or ESRD or immunosuppressive (TNF-alpha blocker users)	WI		NA	1,278 (1,236 to 1,329)	0.06			NA	2,104 (2,046 to 2,165)	0.07			NA	3,382 (3,282 to 3,494)	0.07			0.62
None of the below medical risk factors reported	WI		NA	18,428 (17,815 to 19,162)	0.92			NA	28,714 (27,931 to 29,529)	0.91			NA	47,142 (45,745 to 48,691)	0.91			0.61
1–14 years	WI		958833	311 (292 to 339)	0.02	0.0 (0.0 to 0.0)		20644	258 (235 to 281)	0.01	1.3 (1.1 to 1.4)		979477	569 (527 to 620)	0.01	0.1 (0.1 to 0.1)		0.45
15–24 years	WI		791158	1,055 (983 to 1,137)	0.05	0.1 (0.1 to 0.1)		27450	1,795 (1,728 to 1,867)	0.06	6.5 (6.3 to 6.8)		818608	2,849 (2,711 to 3,004)	0.06	0.3 (0.3 to 0.4)		0.63
25–44 years	WI		1284209	2,667 (2,560 to 2,783)	0.13	0.2 (0.2 to 0.2)		92298	15,100 (14,732 to 15,487)	0.48	16.4 (16.0 to 16.8)		1376507	17,767 (17,292 to 18,270)	0.34	1.3 (1.3 to 1.3)		0.85
45–64 years	WI		1519507	11,125 (10,788 to 11,484)	0.55	0.7 (0.7 to 0.8)		86307	11,135 (10,842 to 11,444)	0.35	12.9 (12.6 to 13.3)		1605815	22,260 (21,630 to 22,928)	0.43	1.4 (1.3 to 1.4)		0.5
65+ years	WI		851135	4,944 (4,811 to 5,159)	0.25	0.6 (0.6 to 0.6)		31217	3,281 (3,170 to 3,387)	0.1	10.5 (10.2 to 10.9)		882352	8,226 (7,981 to 8,547)	0.16	0.9 (0.9 to 1.0)		0.4
Non-Hispanic white	WI		4583640	12,362 (11,954 to 12,851)	0.61	0.3 (0.3 to 0.3)		66613	6,013 (5,850 to 6,183)	0.19	9.0 (8.8 to 9.3)		4650253	18,375 (17,804 to 19,035)	0.36	0.4 (0.4 to 0.4)		0.33
Non-Hispanic black	WI		304461	5,752 (5,563 to 5,979)	0.29	1.9 (1.8 to 2.0)		16591	1,798 (1,748 to 1,851)	0.06	10.8 (10.5 to 11.2)		321052	7,551 (7,311 to 7,830)	0.15	2.4 (2.3 to 2.4)		0.24
Hispanic	WI		339160	784 (756 to 817)	0.04	0.2 (0.2 to 0.2)		110631	9,714 (9,449 to 9,990)	0.31	8.8 (8.5 to 9.0)		449791	10,498 (10,205 to 10,806)	0.2	2.3 (2.3 to 2.4)		0.93
Asian or other race/ethnicity	WI		177581	1,204 (1,161 to 1,255)	0.06	0.7 (0.7 to 0.7)		64081	14,044 (13,660 to 14,442)	0.44	21.9 (21.3 to 22.5)		241662	15,248 (14,821 to 15,698)	0.3	6.3 (6.1 to 6.5)		0.92
Total estimated number of persons with LTBI	WV		1781388	11,799 (11,449 to 12,239)	1	0.7 (0.6 to 0.7)		22230	4,198 (4,064 to 4,337)	1	18.9 (18.3 to 19.5)		1803618	15,997 (15,512 to 16,577)	1	0.9 (0.9 to 0.9)		0.26
With solid organ transplant (SOT)	WV		NA	0	0			NA	12 (12 to 13)	0			NA	12 (12 to 13)	0			1
With HIV coinfection but not SOT	WV		NA	0	0			NA	0	0			NA	0	0
With end-stage renal disease (ESRD) but not SOT or HIV coinfection	WV		NA	35 (34 to 36)	0			NA	35 (34 to 36)	0.01			NA	70 (68 to 72)	0			0.5
With immunosuppressive therapy (e.g., TNF-alpha blocker users) but not SOT or HIV coinfection or ESRD	WV		NA	477 (463 to 495)	0.04			NA	85 (83 to 88)	0.02			NA	562 (546 to 583)	0.04			0.15
With diabetes but not SOT or HIV coinfection or ESRD or immunosuppressive (TNF-alpha blocker users)	WV		NA	1,474 (1,430 to 1,531)	0.12			NA	533 (514 to 553)	0.13			NA	2,007 (1,944 to 2,084)	0.13			0.27
None of the below medical risk factors reported	WV		NA	9,813 (9,522 to 10,177)	0.83			NA	3,532 (3,420 to 3,648)	0.84			NA	13,345 (12,943 to 13,826)	0.83			0.26
1–14 years	WV		289434	0	0	0.0 (0.0 to 0.0)		1298	323 (294 to 351)	0.08	24.9 (22.7 to 27.0)		290732	323 (294 to 351)	0.02	0.1 (0.1 to 0.1)		1
15–24 years	WV		230245	0	0	0.0 (0.0 to 0.0)		1850	462 (444 to 480)	0.11	24.9 (24.0 to 25.9)		232095	462 (444 to 480)	0.03	0.2 (0.2 to 0.2)		1
25–44 years	WV		439377	750 (720 to 783)	0.06	0.2 (0.2 to 0.2)		7823	1,750 (1,707 to 1,795)	0.42	22.4 (21.8 to 22.9)		447200	2,500 (2,427 to 2,577)	0.16	0.6 (0.5 to 0.6)		0.7
45–64 years	WV		504741	6,438 (6,242 to 6,645)	0.55	1.3 (1.2 to 1.3)		7977	1,351 (1,316 to 1,389)	0.32	16.9 (16.5 to 17.4)		512718	7,789 (7,558 to 8,034)	0.49	1.5 (1.5 to 1.6)		0.17
65+ years	WV		317591	4,611 (4,486 to 4,812)	0.39	1.5 (1.4 to 1.5)		3282	312 (302 to 323)	0.07	9.5 (9.2 to 9.8)		320873	4,924 (4,788 to 5,134)	0.31	1.5 (1.5 to 1.6)		0.06
Non-Hispanic white	WV		1659724	10,672 (10,356 to 11,069)	0.9	0.6 (0.6 to 0.7)		6019	964 (923 to 1,006)	0.23	16.0 (15.3 to 16.7)		1665742	11,636 (11,279 to 12,075)	0.73	0.7 (0.7 to 0.7)		0.08
Non-Hispanic black	WV		55769	977 (948 to 1,015)	0.08	1.8 (1.7 to 1.8)		3582	599 (583 to 616)	0.14	16.7 (16.3 to 17.2)		59350	1,576 (1,531 to 1,631)	0.1	2.7 (2.6 to 2.7)		0.38
Hispanic	WV		16308	0	0	0.0 (0.0 to 0.0)		4862	402 (387 to 417)	0.1	8.3 (8.0 to 8.6)		21170	402 (387 to 417)	0.03	1.9 (1.8 to 2.0)		1
Asian or other race/ethnicity	WV		49589	149 (145 to 155)	0.01	0.3 (0.3 to 0.3)		7767	2,233 (2,171 to 2,298)	0.53	28.8 (28.0 to 29.6)		57356	2,383 (2,316 to 2,453)	0.15	4.2 (4.0 to 4.3)		0.94
